# Supplementary material for: RNA sequencing identifies novel regulated IRE1-dependent decay targets that affect multiple myeloma survival and proliferation
Source: Exp Hematol Oncol. 2022 Mar 31;11:18. doi: 10.1186/s40164-022-00271-4 (PMC8969279; doi:10.1186/s40164-022-00271-4)
Supplement: Supplementary file 3 — Additional file 3: Table S2. List of differential usage of exons from RNA-seq. [file 40164_2022_271_MOESM3_ESM.xlsx]

## Sheet: Hoja1
Ensembl ID	Gene Symbol	Exon ID	Exon base mean	Exon dispersion estimate	LRT statistic	LRT p-value	BH adjusted LRT p-value	Exon usage coefficient (IRE1 group)	Exon usage coefficient (control group)	Relative exon usage fold change
ENSG00000149311	ATM	E049	5.06908	0.011432	27.0723	1.95985e-07	1.66974e-05	2.82156e-05	4.97404	-34.9
ENSG00000075539	FRYL	E058	5.62119	0.127249	12.9398	0.000321676	0.00730577	1.18281	5.30561	-20.2169
ENSG00000129003	VPS13C	E049	8.5644	0.00895082	34.3052	4.71112e-09	6.61687e-07	1.65219	6.57609	-15.957
ENSG00000153201	RANBP2	E021	5.91402	0.0123857	27.4574	1.60597e-07	1.40742e-05	1.52475	5.85245	-14.8166
ENSG00000083857	FAT1	E043	5.15743	0.0151624	21.6827	3.21676e-06	0.000179679	1.5351	5.47969	-12.8049
ENSG00000115486	GGCX	E022	5.33853	0.0167351	21.9491	2.79984e-06	0.000160476	1.54491	5.45913	-12.5476
ENSG00000186566	GPATCH8	E022	5.9192	0.0103796	22.591	2.00417e-06	0.000121035	1.59625	5.59226	-12.3366
ENSG00000153201	RANBP2	E011	9.60962	0.0107248	40.0302	2.50062e-10	4.96684e-08	2.1556	7.48138	-12.1561
ENSG00000115760	BIRC6	E020	6.63251	0.0167793	22.9645	1.65024e-06	0.000103179	1.6572	5.73557	-12.0431
ENSG00000058272	PPP1R12A	E072	5.39772	0.0108662	19.8757	8.26443e-06	0.000392289	1.62574	5.26099	-10.5188
ENSG00000048405	ZNF800	E018	5.02837	0.127602	10.4069	0.00125545	0.02039	1.5886	5.1167	-10.4179
ENSG00000153201	RANBP2	E009	8.13856	0.0095664	32.5226	1.17818e-08	1.47249e-06	2.15573	6.84916	-10.1708
ENSG00000055609	KMT2C	E047	5.85194	0.0382495	15.2139	9.59921e-05	0.00283406	1.69077	5.31947	-9.94344
ENSG00000100219	XBP1	E007	1493.55	0.00139651	1595.12	0	0	27.505	64.3888	-9.5731
ENSG00000082805	ERC1	E009	5.44975	0.0178994	18.8891	1.38541e-05	0.000596392	1.67874	5.15961	-9.48657
ENSG00000148158	SNX30	E007	6.11712	0.0682071	14.7809	0.00012075	0.00340383	1.72232	5.22966	-9.25993
ENSG00000197102	DYNC1H1	E005	7.92755	0.00999004	29.0247	7.14607e-08	7.06374e-06	2.21221	6.54963	-8.82509
ENSG00000075539	FRYL	E077	5.05133	0.0226736	14.3435	0.000152303	0.00409789	1.67346	4.95203	-8.79054
ENSG00000100219	XBP1	E016	262.878	0.00164422	584.421	4.09579e-129	1.58773e-124	12.8096	34.2421	-8.51758
ENSG00000173064	HECTD4	E107	7.13082	0.00856703	22.8776	1.72654e-06	0.000107144	2.03061	5.86744	-8.39441
ENSG00000100219	XBP1	E015	2742.91	0.0154708	196.525	1.19745e-44	1.39257e-40	37.7751	76.2535	-8.189
ENSG00000179750	APOBEC3B	E003	9.71983	0.0266764	29.5172	5.54241e-08	5.70905e-06	2.71381	7.64346	-8.00511
ENSG00000086758	HUWE1	E106	13.0497	0.00620136	44.6744	2.32679e-11	5.96019e-09	2.95535	8.26587	-7.90615
ENSG00000100219	XBP1	E011	22.3589	0.0102121	57.3781	3.59579e-14	1.73515e-11	3.9286	10.9192	-7.86903
ENSG00000005810	MYCBP2	E069	6.0354	0.0454913	14.2396	0.000160951	0.00428177	1.97729	5.52055	-7.83214
ENSG00000179750	APOBEC3B	E002	9.41892	0.0263997	28.3208	1.02787e-07	9.63224e-06	2.71385	7.51167	-7.72847
ENSG00000055609	KMT2C	E048	9.2742	0.0187738	22.4789	2.12465e-06	0.000126808	2.39052	6.58812	-7.64629
ENSG00000183530	PRR14L	E020	6.2767	0.0102336	19.0087	1.30123e-05	0.000565282	2.01692	5.55739	-7.62847
ENSG00000055609	KMT2C	E044	6.93836	0.0448255	14.4941	0.000140599	0.00385044	2.06879	5.68345	-7.58504
ENSG00000164190	NIPBL	E007	12.9341	0.0127655	36.0465	1.92668e-09	2.98153e-07	2.98235	8.13681	-7.52005
ENSG00000128731	HERC2	E090	8.24162	0.0102902	26.7054	2.36955e-07	1.97322e-05	2.45865	6.65227	-7.37056
ENSG00000179750	APOBEC3B	E001	9.03355	0.00871892	33.4433	7.33707e-09	9.74925e-07	2.71701	7.32669	-7.3318
ENSG00000055609	KMT2C	E040	11.1611	0.0411208	19.8093	8.55634e-06	0.000403428	2.6734	7.17884	-7.26793
ENSG00000005810	MYCBP2	E066	5.61803	0.0103864	16.6336	4.53406e-05	0.00156141	1.97721	5.29929	-7.21442
ENSG00000198198	SZT2	E033	5.63556	0.0123883	18.2831	1.90384e-05	0.000772797	1.97881	5.29609	-7.19399
ENSG00000129003	VPS13C	E069	5.97792	0.0102091	17.5672	2.77326e-05	0.00105432	2.0221	5.40032	-7.16434
ENSG00000048140	TSPAN17	E007	6.77128	0.0697965	14.6114	0.000132114	0.00366194	2.33076	6.21756	-7.15836
ENSG00000100219	XBP1	E009	266.263	0.0215606	103.467	2.64807e-24	7.33228e-21	13.932	34.1966	-7.13939
ENSG00000151779	NBAS	E059	7.86767	0.00895024	26.144	3.16875e-07	2.52317e-05	2.43032	6.47022	-7.13329
ENSG00000055609	KMT2C	E050	6.45652	0.0869831	10.6267	0.00111468	0.0187403	2.06349	5.44812	-7.00255
ENSG00000152818	UTRN	E030	7.50939	0.010788	16.5167	4.82245e-05	0.0016384	2.16926	5.67308	-6.87286
ENSG00000116984	MTR	E007	8.48298	0.00724457	26.4503	2.70405e-07	2.20523e-05	2.52026	6.56194	-6.82355
ENSG00000117523	PRRC2C	E011	9.8825	0.00682267	26.8916	2.15189e-07	1.81014e-05	2.6276	6.82633	-6.79712
ENSG00000164327	RICTOR	E046	6.08847	0.0599629	9.72576	0.00181703	0.0266538	1.87326	4.87392	-6.794
ENSG00000144674	GOLGA4	E011	5.95231	0.0226768	16.9139	3.91137e-05	0.00138892	2.17417	5.64271	-6.76837
ENSG00000163939	PBRM1	E047	5.97834	0.04058	12.9549	0.000319092	0.00726054	2.0319	5.26508	-6.74267
ENSG00000051341	POLQ	E031	5.50748	0.0365769	13.988	0.000183976	0.00475982	2.13215	5.50428	-6.69513
ENSG00000165671	NSD1	E018	5.601	0.0133594	16.4187	5.07804e-05	0.0017095	2.01466	5.19973	-6.68858
ENSG00000198265	HELZ	E032	6.1376	0.0157215	15.9164	6.62008e-05	0.00210465	2.07094	5.34245	-6.68375
ENSG00000167258	CDK12	E004	5.34991	0.0143541	14.5886	0.00013372	0.00369774	1.9955	5.09687	-6.54945
ENSG00000128731	HERC2	E091	8.78001	0.00684482	26.824	2.22846e-07	1.86983e-05	2.69319	6.7887	-6.39797
ENSG00000110330	BIRC2	E014	7.02994	0.0142965	20.1838	7.0347e-06	0.000343234	2.41457	6.08303	-6.38219
ENSG00000005810	MYCBP2	E065	6.69985	0.00878328	18.1958	1.99316e-05	0.000803585	2.28317	5.7448	-6.36241
ENSG00000196526	AFAP1	E020	6.08775	0.0413028	13.7483	0.000209015	0.00525053	2.23369	5.61883	-6.35772
ENSG00000118058	KMT2A	E041	5.56516	0.0141478	13.78	0.000205512	0.00518381	2.04359	5.12455	-6.31291
ENSG00000153201	RANBP2	E012	11.9962	0.00805543	34.5967	4.05594e-09	5.79515e-07	3.23243	8.06745	-6.2898
ENSG00000173821	RNF213	E042	9.40753	0.00944832	25.9701	3.46751e-07	2.73484e-05	2.77773	6.8814	-6.18072
ENSG00000163539	CLASP2	E098	6.57012	0.00977053	17.0723	3.59832e-05	0.00129857	2.28788	5.66186	-6.15357
ENSG00000153207	AHCTF1	E036	6.2731	0.01133	19.4234	1.04714e-05	0.000476339	2.26069	5.58261	-6.12645
ENSG00000100219	XBP1	E008	2282.18	0.00286135	693.791	6.69749e-153	3.11552e-148	38.9797	71.8397	-6.08878
ENSG00000101596	SMCHD1	E003	8.0431	0.021821	19.4162	1.05114e-05	0.000477694	2.54512	6.25415	-6.07354
ENSG00000184500	PROS1	E007	7.07147	0.00934206	21.9284	2.8302e-06	0.000161857	2.47431	6.06479	-6.04082
ENSG00000117724	CENPF	E008	6.89039	0.012176	19.9609	7.90403e-06	0.000378426	2.55797	6.26324	-6.03023
ENSG00000048707	VPS13D	E038	7.66463	0.00946394	20.9909	4.61466e-06	0.000242011	2.52246	6.16473	-6.00658
ENSG00000173230	GOLGB1	E019	5.88145	0.010497	17.967	2.24764e-05	0.000885459	2.35059	5.74591	-6.0047
ENSG00000164190	NIPBL	E008	21.0876	0.00766414	51.2244	8.23885e-13	2.95264e-10	4.21289	10.2416	-6.00214
ENSG00000038219	BOD1L1	E034	6.45324	0.0117344	15.9467	6.51525e-05	0.00207899	2.40388	5.86811	-5.98944
ENSG00000038219	BOD1L1	E032	6.29833	0.0103695	16.0096	6.30212e-05	0.00202543	2.40314	5.8602	-5.97688
ENSG00000100219	XBP1	E013	5780.56	0.00207373	1048.45	5.29828e-230	4.10774e-225	55.3245	90.9073	-5.90962
ENSG00000086758	HUWE1	E104	11.6055	0.00730679	32.3665	1.27667e-08	1.57695e-06	3.15933	7.63504	-5.89071
ENSG00000173821	RNF213	E041	8.99934	0.0902078	11.5065	0.000693538	0.0131409	2.77212	6.69557	-5.8725
ENSG00000129003	VPS13C	E093	6.73276	0.0216731	15.2589	9.37333e-05	0.00278256	2.33414	5.6235	-5.83156
ENSG00000152102	FAM168B	E009	5.51008	0.0116592	15.9119	6.63601e-05	0.00210866	2.07248	4.98487	-5.80653
ENSG00000100219	XBP1	E010	7254.8	0.00214929	1037.66	1.16993e-227	6.80281e-223	59.889	95.6376	-5.8038
ENSG00000164327	RICTOR	E044	5.19702	0.0121147	10.5416	0.00116721	0.0193499	1.87194	4.50101	-5.79875
ENSG00000058668	ATP2B4	E004	42.5307	0.00157169	116.49	3.7117e-27	1.30803e-23	5.85013	13.8903	-5.79867
ENSG00000060749	QSER1	E007	10.5295	0.0307532	17.3176	3.16243e-05	0.00117219	2.77992	6.66895	-5.79286
ENSG00000164054	SHISA5	E037	7.00934	0.0438047	15.3232	9.05975e-05	0.00271127	2.58436	6.20174	-5.79135
ENSG00000128596	CCDC136	E022	6.31547	0.100765	9.32275	0.00226326	0.0312799	2.50963	6.021	-5.78674
ENSG00000100219	XBP1	E017	39.3395	0.0108431	64.7949	8.31131e-16	5.71177e-13	5.96274	14.1163	-5.76993
ENSG00000105486	LIG1	E032	5.67151	0.0240183	15.1095	0.00010145	0.00296286	2.34693	5.58827	-5.69566
ENSG00000084676	NCOA1	E023	13.0787	0.00493216	34.0688	5.31983e-09	7.34759e-07	3.3752	8.01217	-5.68828
ENSG00000135049	AGTPBP1	E027	6.50527	0.0130714	17.2757	3.23302e-05	0.00119169	2.45307	5.82084	-5.65859
ENSG00000136068	FLNB	E013	5.06671	0.0424649	11.2503	0.000796094	0.0145694	2.18451	5.17658	-5.63746
ENSG00000129003	VPS13C	E048	9.72236	0.00608482	24.117	9.06558e-07	6.27405e-05	2.8596	6.75401	-5.61577
ENSG00000175054	ATR	E057	5.28953	0.0362942	11.5504	0.000677351	0.0129148	2.19551	5.18758	-5.60489
ENSG00000197102	DYNC1H1	E001	6.64026	0.028753	15.1927	9.70797e-05	0.00285927	2.47343	5.84051	-5.60358
ENSG00000107290	SETX	E028	15.4287	0.0042836	40.6085	1.85998e-10	3.81156e-08	3.72407	8.76303	-5.59933
ENSG00000167528	ZNF641	E016	6.05572	0.010731	16.9664	3.80472e-05	0.00135914	2.29705	5.41657	-5.58428
ENSG00000148773	MKI67	E007	24.6508	0.00959367	44.5274	2.50818e-11	6.35484e-09	4.88406	11.4131	-5.5649
ENSG00000086758	HUWE1	E073	6.96564	0.011945	18.6101	1.60369e-05	0.000670987	2.4978	5.87528	-5.56072
ENSG00000153560	UBP1	E044	7.50168	0.0147103	17.9873	2.22384e-05	0.000877719	2.54972	5.97402	-5.51831
ENSG00000164327	RICTOR	E045	7.41031	0.0592396	9.76919	0.00177461	0.0261966	2.29173	5.34312	-5.4584
ENSG00000196376	SLC35F1	E001	17.6138	0.0047264	52.7884	3.71491e-13	1.44248e-10	3.96156	9.19144	-5.44942
ENSG00000100219	XBP1	E012	37.1548	0.0148061	52.0442	5.42648e-13	2.039e-10	5.95751	13.672	-5.41013
ENSG00000107290	SETX	E032	5.47328	0.0107271	13.978	0.000184958	0.00477938	2.24864	5.21821	-5.40653
ENSG00000038219	BOD1L1	E030	10.4036	0.00885486	23.0573	1.57242e-06	9.90593e-05	3.22303	7.4465	-5.38096
ENSG00000099326	MZF1	E017	5.5628	0.0110954	15.719	7.34806e-05	0.00228486	2.38114	5.50268	-5.36393
ENSG00000156017	CARNMT1	E013	5.05077	0.0119469	12.9931	0.000312637	0.00714863	2.06461	4.77111	-5.35787
ENSG00000127914	AKAP9	E015	22.2311	0.00686621	51.7619	6.26558e-13	2.31318e-10	4.6438	10.6481	-5.34423
ENSG00000117724	CENPF	E005	18.9028	0.00367593	50.6235	1.11897e-12	3.8961e-10	4.42525	10.1524	-5.34208
ENSG00000162402	USP24	E079	7.421	0.0697227	11.3421	0.000757715	0.0140491	2.59	5.94581	-5.2971
ENSG00000088280	ASAP3	E031	9.06293	0.0081626	22.645	1.94869e-06	0.000118248	2.94759	6.75954	-5.29373
ENSG00000163625	WDFY3	E035	6.91448	0.0811668	9.94075	0.0016166	0.0244794	2.53789	5.8052	-5.25771
ENSG00000173230	GOLGB1	E029	7.3887	0.0407334	13.8817	0.000194682	0.00497975	2.78187	6.35414	-5.24763
ENSG00000164054	SHISA5	E036	7.47251	0.0324025	16.1357	5.89633e-05	0.00192291	2.78855	6.35808	-5.22903
ENSG00000168301	KCTD6	E003	5.11325	0.014682	13.3587	0.000257234	0.00615026	2.23065	5.08904	-5.22431
ENSG00000115760	BIRC6	E034	9.32937	0.0389224	15.2344	9.49562e-05	0.0028099	2.86747	6.52726	-5.21342
ENSG00000096433	ITPR3	E011	10.3246	0.0120332	23.6524	1.15402e-06	7.67113e-05	3.15688	7.17483	-5.20377
ENSG00000038219	BOD1L1	E033	15.7201	0.0280158	22.5588	2.0381e-06	0.000122681	4.00903	9.08273	-5.19381
ENSG00000156990	RPUSD3	E029	8.37584	0.00766921	24.3648	7.97132e-07	5.60981e-05	3.03107	6.87506	-5.17973
ENSG00000253729	PRKDC	E099	13.8839	0.0320153	22.4007	2.21294e-06	0.000131248	3.59707	8.14103	-5.1711
ENSG00000055609	KMT2C	E036	8.18464	0.015752	15.7859	7.09287e-05	0.00222185	2.67607	6.05706	-5.15008
ENSG00000048707	VPS13D	E039	8.03639	0.0192327	17.2857	3.21593e-05	0.00118691	2.76287	6.23688	-5.12426
ENSG00000078177	N4BP2	E013	5.90519	0.00991341	12.8162	0.000343629	0.00771264	2.33233	5.26081	-5.10793
ENSG00000253729	PRKDC	E098	20.6733	0.0062238	47.1256	6.65788e-12	1.96268e-09	4.40585	9.88348	-5.10276
ENSG00000148773	MKI67	E009	25.6464	0.0626032	18.1284	2.06503e-05	0.000826684	5.1723	11.558	-5.08913
ENSG00000074755	ZZEF1	E079	6.0912	0.0100767	15.4182	8.61548e-05	0.00260547	2.35161	5.29341	-5.08722
ENSG00000125676	THOC2	E070	11.0115	0.0165132	24.3093	8.20428e-07	5.75113e-05	3.37737	7.57001	-5.06506
ENSG00000065526	SPEN	E003	7.16028	0.0569745	10.7647	0.00103454	0.0177542	2.69894	6.04652	-5.0453
ENSG00000148660	CAMK2G	E043	5.23314	0.0364861	11.6305	0.000648774	0.0125094	2.36335	5.28403	-5.01882
ENSG00000104064	GABPB1	E025	5.35825	0.0112849	14.3617	0.00015084	0.00406815	2.38421	5.32742	-5.01303
ENSG00000144674	GOLGA4	E019	6.94707	0.0101339	16.8559	4.03288e-05	0.00142402	2.66542	5.95131	-5.01054
ENSG00000151779	NBAS	E051	5.70324	0.05121	10.7866	0.0010224	0.0175927	2.42417	5.41148	-5.00399
ENSG00000115760	BIRC6	E046	11.6587	0.00617687	26.1085	3.22758e-07	2.56399e-05	3.31209	7.38021	-5.00375
ENSG00000135486	HNRNPA1	E009	9.98193	0.00777624	27.7977	1.34683e-07	1.21189e-05	3.35279	7.45266	-4.98007
ENSG00000148773	MKI67	E016	16.8693	0.0147745	26.7805	2.27927e-07	1.90833e-05	4.25923	9.44058	-4.9753
ENSG00000253729	PRKDC	E081	51.4162	0.0160504	61.1336	5.33305e-15	3.09329e-12	7.06505	15.4799	-4.96495
ENSG00000065526	SPEN	E002	17.9467	0.00372987	41.0634	1.47371e-10	3.09636e-08	4.2781	9.46291	-4.95508
ENSG00000086758	HUWE1	E089	9.85795	0.00651884	24.9341	5.93229e-07	4.32806e-05	3.15843	6.99371	-4.93722
ENSG00000074755	ZZEF1	E070	6.01179	0.0107849	14.5057	0.000139736	0.0038295	2.35389	5.21819	-4.93339
ENSG00000149311	ATM	E024	5.04077	0.0114851	11.6069	0.000657069	0.012623	2.10743	4.67347	-4.93309
ENSG00000152270	PDE3B	E001	5.49818	0.011068	12.3437	0.000442484	0.00935693	2.3011	5.10125	-4.93268
ENSG00000158773	USF1	E019	6.54429	0.0129707	17.1269	3.49632e-05	0.00127003	2.7089	5.99174	-4.91733
ENSG00000115760	BIRC6	E012	18.7581	0.0130905	33.138	8.58451e-09	1.12304e-06	4.21741	9.29294	-4.91487
ENSG00000173821	RNF213	E032	7.83256	0.0708895	10.857	0.000984249	0.0171059	2.77638	6.13589	-4.91035
ENSG00000107290	SETX	E031	7.58063	0.0938198	8.53076	0.00349194	0.0426726	2.74679	6.06889	-4.90717
ENSG00000086758	HUWE1	E074	13.6371	0.0160563	27.4264	1.63185e-07	1.42688e-05	3.70033	8.13749	-4.88158
ENSG00000148400	NOTCH1	E033	6.767	0.0700955	9.99377	0.00157071	0.0239891	2.45925	5.40961	-4.85874
ENSG00000117724	CENPF	E010	18.5242	0.0142525	34.1253	5.16742e-09	7.16688e-07	4.5463	9.95113	-4.85825
ENSG00000253352	TUG1	E002	5.16613	0.0641326	9.12165	0.00252602	0.0338397	2.27096	4.99207	-4.84921
ENSG00000105655	ISYNA1	E022	6.67178	0.0113589	16.3907	5.15383e-05	0.00173076	2.65304	5.82613	-4.84566
ENSG00000128731	HERC2	E092	10.3528	0.00561877	25.244	5.05157e-07	3.79135e-05	3.29806	7.22599	-4.83585
ENSG00000116062	MSH6	E010	5.85876	0.0127652	14.9518	0.000110291	0.00316151	2.57731	5.65067	-4.82864
ENSG00000198825	INPP5F	E012	8.25693	0.00711775	20.2862	6.66803e-06	0.000328792	2.93342	6.40402	-4.79361
ENSG00000153201	RANBP2	E006	8.49024	0.0420193	13.8018	0.000203142	0.0051401	3.0442	6.63593	-4.78129
ENSG00000086758	HUWE1	E105	10.7198	0.0125824	23.3834	1.32722e-06	8.61885e-05	3.35044	7.27988	-4.75634
ENSG00000084676	NCOA1	E024	13.4811	0.0346099	19.2621	1.13945e-05	0.000509268	3.72177	8.07119	-4.74615
ENSG00000140525	FANCI	E045	8.83759	0.0118897	20.5315	5.86589e-06	0.000294929	3.16219	6.86556	-4.74513
ENSG00000117724	CENPF	E007	12.5197	0.00479639	29.9402	4.45581e-08	4.74964e-06	3.76459	8.15921	-4.74144
ENSG00000110723	EXPH5	E006	5.81034	0.0236216	12.0504	0.000517821	0.0105436	2.49118	5.40791	-4.73186
ENSG00000075568	TMEM131	E059	5.71531	0.0116459	13.6967	0.000214829	0.00536297	2.47718	5.37169	-4.72132
ENSG00000253729	PRKDC	E082	42.8283	0.00589373	79.5194	4.77515e-19	6.06911e-16	6.6085	14.156	-4.71794
ENSG00000144674	GOLGA4	E023	19.665	0.00619594	42.3305	7.70825e-11	1.72059e-08	4.60804	9.9389	-4.71665
ENSG00000253729	PRKDC	E069	8.95064	0.00842207	20.6162	5.61193e-06	0.000284559	3.01082	6.50327	-4.69315
ENSG00000131018	SYNE1	E074	5.50957	0.0127441	13.1967	0.000280437	0.00656864	2.44362	5.28281	-4.69201
ENSG00000137275	RIPK1	E004	6.58785	0.0128051	15.2965	9.18852e-05	0.00274134	2.67321	5.77576	-4.69007
ENSG00000166783	KIAA0430	E056	7.08298	0.07721	9.1244	0.00252223	0.0337986	2.73481	5.90345	-4.68248
ENSG00000091164	TXNL1	E009	6.91462	0.0113045	17.6263	2.68847e-05	0.00102864	2.87435	6.19847	-4.67543
ENSG00000182670	TTC3	E024	6.52854	0.0446525	11.4401	0.000718764	0.013494	2.56109	5.5245	-4.67293
ENSG00000048991	R3HDM1	E005	11.0703	0.0311971	17.8683	2.36731e-05	0.000926485	3.37374	7.26609	-4.67283
ENSG00000075568	TMEM131	E058	6.80898	0.00906711	16.123	5.93578e-05	0.00193307	2.71421	5.83729	-4.6473
ENSG00000144674	GOLGA4	E008	9.83873	0.0116282	20.6292	5.57395e-06	0.000283003	3.26407	7.00064	-4.63151
ENSG00000115355	CCDC88A	E041	5.10949	0.0161955	10.1718	0.00142605	0.0223827	2.29874	4.93791	-4.63003
ENSG00000148773	MKI67	E020	12.0322	0.0122955	19.8154	8.52942e-06	0.000402404	3.69719	7.91189	-4.61955
ENSG00000149639	SOGA1	E018	24.1397	0.0199329	35.2924	2.83742e-09	4.27154e-07	5.08811	10.8425	-4.61551
ENSG00000137497	NUMA1	E085	5.54533	0.0109935	13.0333	0.000305999	0.0070328	2.45453	5.26289	-4.61519
ENSG00000154222	CC2D1B	E020	6.10544	0.0335947	11.6813	0.000631301	0.0122586	2.61225	5.59887	-4.61389
ENSG00000055609	KMT2C	E041	49.5322	0.0626339	22.1771	2.48625e-06	0.000145149	6.89317	14.5782	-4.60554
ENSG00000048991	R3HDM1	E003	7.25749	0.0112869	15.9241	6.5932e-05	0.00209782	2.7587	5.89604	-4.58999
ENSG00000110274	CEP164	E030	7.23809	0.0101774	16.6655	4.45842e-05	0.00153947	2.84882	6.08621	-4.58776
ENSG00000178209	PLEC	E024	8.34673	0.0102796	19.8839	8.22901e-06	0.000390942	2.87049	6.13216	-4.58761
ENSG00000075539	FRYL	E068	5.62415	0.0114976	10.8976	0.000962868	0.0168474	2.36397	5.04178	-4.56478
ENSG00000173230	GOLGB1	E021	20.5795	0.0180639	32.0895	1.47234e-08	1.79012e-06	4.91487	10.4168	-4.55992
ENSG00000253729	PRKDC	E088	15.7477	0.0391749	19.453	1.03105e-05	0.000470773	4.08743	8.67819	-4.55498
ENSG00000083857	FAT1	E049	24.206	0.0481825	19.1289	1.22182e-05	0.000538019	5.20414	11.0104	-4.5517
ENSG00000066084	DIP2B	E014	8.9878	0.00958097	17.6619	2.63857e-05	0.00101321	2.93605	6.24061	-4.54225
ENSG00000181555	SETD2	E034	40.5225	0.0275329	37.4622	9.32032e-10	1.58071e-07	6.82691	14.3255	-4.52887
ENSG00000153201	RANBP2	E014	15.2549	0.0128988	28.472	9.50634e-08	9.00273e-06	4.16906	8.81893	-4.52294
ENSG00000107890	ANKRD26	E021	5.81801	0.0244814	12.6562	0.000374317	0.00823282	2.60109	5.51897	-4.52105
ENSG00000086758	HUWE1	E107	11.5581	0.00539057	26.6612	2.42438e-07	2.01028e-05	3.53203	7.4666	-4.50341
ENSG00000086758	HUWE1	E085	11.5664	0.011958	23.6704	1.14325e-06	7.61477e-05	3.53246	7.46744	-4.50333
ENSG00000143164	DCAF6	E003	6.54039	0.0172125	14.1926	0.000165021	0.00437105	2.78631	5.89553	-4.49858
ENSG00000074755	ZZEF1	E073	6.68583	0.0282702	12.7702	0.000352185	0.00786202	2.62767	5.55514	-4.4885
ENSG00000137497	NUMA1	E086	5.41162	0.0119356	12.2281	0.000470751	0.00981722	2.45445	5.17893	-4.46871
ENSG00000066933	MYO9A	E028	6.11796	0.0387982	9.6515	0.00189197	0.0274672	2.44153	5.14765	-4.46153
ENSG00000196208	GREB1	E023	10.0447	0.00905008	20.4854	6.00873e-06	0.000300992	3.24236	6.82249	-4.45605
ENSG00000096433	ITPR3	E012	10.0606	0.0142519	19.4537	1.03068e-05	0.000470773	3.34803	7.04137	-4.45351
ENSG00000115486	GGCX	E013	12.6845	0.0487944	14.6396	0.00013015	0.00361795	3.78558	7.9502	-4.44908
ENSG00000148158	SNX30	E008	7.77334	0.00923746	18.0251	2.18014e-05	0.000864138	2.72205	5.72082	-4.43695
ENSG00000065526	SPEN	E001	7.5605	0.0107942	15.0807	0.000103011	0.00299453	2.92471	6.13883	-4.42853
ENSG00000116984	MTR	E006	8.13718	0.0339056	13.8457	0.000198451	0.005051	2.9754	6.24416	-4.42779
ENSG00000173064	HECTD4	E079	10.4626	0.00729327	21.3683	3.78988e-06	0.000205426	3.31262	6.94658	-4.42672
ENSG00000051341	POLQ	E032	6.73085	0.0169797	13.6909	0.000215501	0.00537686	2.81877	5.91268	-4.42118
ENSG00000086758	HUWE1	E071	14.497	0.00719162	31.2022	2.325e-08	2.66783e-06	4.02324	8.41473	-4.41723
ENSG00000253729	PRKDC	E089	11.6772	0.0889364	10.4032	0.00125797	0.0204222	3.57249	7.46385	-4.3985
ENSG00000184164	CRELD2	E003	5.29222	0.0192747	11.7558	0.000606556	0.0118853	2.53493	5.30477	-4.39622
ENSG00000153201	RANBP2	E008	5.86346	0.0154046	12.4629	0.000415109	0.00892967	2.63913	5.51645	-4.38744
ENSG00000172915	NBEA	E016	8.92424	0.012505	15.7032	7.40995e-05	0.00230103	3.05198	6.3631	-4.37105
ENSG00000183530	PRR14L	E021	11.4222	0.00931681	21.593	3.37085e-06	0.00018645	3.48942	7.26576	-4.36713
ENSG00000086758	HUWE1	E072	15.5732	0.00439076	34.7731	3.70458e-09	5.38528e-07	4.17619	8.66923	-4.35372
ENSG00000173230	GOLGB1	E020	8.85094	0.101778	8.45707	0.00363628	0.0439651	3.29477	6.84574	-4.34486
ENSG00000131023	LATS1	E012	6.87918	0.0260908	10.0321	0.00153832	0.0236278	2.51686	5.23222	-4.3379
ENSG00000148773	MKI67	E014	26.8641	0.00330701	45.2206	1.7604e-11	4.64229e-09	5.6356	11.6293	-4.33725
ENSG00000148773	MKI67	E010	24.5971	0.0256421	23.8524	1.04013e-06	7.04696e-05	5.41208	11.1745	-4.33614
ENSG00000186566	GPATCH8	E021	11.3263	0.00797239	21.1092	4.3385e-06	0.000229756	3.56386	7.38839	-4.33007
ENSG00000137812	KNL1	E018	5.5433	0.0100143	11.0765	0.000874282	0.0156338	2.58883	5.37398	-4.32615
ENSG00000186001	LRCH3	E014	8.51896	0.00810431	17.5385	2.81552e-05	0.00106707	3.11336	6.45356	-4.32127
ENSG00000148400	NOTCH1	E030	9.17605	0.0569444	11.9007	0.000561133	0.0112202	3.01332	6.2424	-4.31444
ENSG00000188186	LAMTOR4	E006	6.05255	0.0109882	14.9488	0.000110471	0.00316511	2.8084	5.81166	-4.30215
ENSG00000147548	WHSC1L1	E020	5.60877	0.0300676	9.78969	0.00175493	0.0259771	2.50085	5.17412	-4.29619
ENSG00000175054	ATR	E069	12.5534	0.0159678	21.4209	3.68729e-06	0.00020099	3.79762	7.83681	-4.29426
ENSG00000066279	ASPM	E015	6.27698	0.0098684	13.2483	0.000272821	0.00643106	2.69573	5.57284	-4.29182
ENSG00000181826	RELL1	E009	6.32517	0.0115621	13.7221	0.000211943	0.0053046	2.69691	5.57305	-4.28837
ENSG00000126883	NUP214	E003	11.5613	0.00896976	23.6945	1.12902e-06	7.54805e-05	3.647	7.52214	-4.28704
ENSG00000125868	DSTN	E002	6.68318	0.0117497	15.5684	7.9575e-05	0.00244334	2.89964	5.9821	-4.27697
ENSG00000060749	QSER1	E006	8.03665	0.0240335	11.5908	0.000662795	0.012701	2.78014	5.7273	-4.26292
ENSG00000149311	ATM	E045	7.19186	0.0696488	8.32444	0.00391152	0.0462872	2.71692	5.59374	-4.25697
ENSG00000173230	GOLGB1	E026	9.14289	0.0258711	15.1531	9.91334e-05	0.00290981	3.3265	6.83963	-4.25452
ENSG00000197102	DYNC1H1	E018	16.9044	0.00407615	36.427	1.58493e-09	2.50773e-07	4.41923	9.04824	-4.23888
ENSG00000096654	ZNF184	E005	5.9298	0.0135003	12.9982	0.000311798	0.00713269	2.64786	5.43187	-4.2252
ENSG00000107290	SETX	E029	19.6601	0.0492858	18.1627	2.02812e-05	0.000815133	4.73483	9.67029	-4.22436
ENSG00000148660	CAMK2G	E042	7.23072	0.0255704	13.7459	0.00020928	0.00525605	2.98785	6.11968	-4.21645
ENSG00000047578	KIAA0556	E019	6.23503	0.00976068	12.8237	0.00034226	0.00768916	2.69032	5.50942	-4.21107
ENSG00000075292	ZNF638	E016	20.3959	0.00403621	44.2077	2.95325e-11	7.2996e-09	5.01698	10.2215	-4.2099
ENSG00000151914	DST	E088	9.91887	0.0135391	18.6284	1.58839e-05	0.000665695	3.38246	6.9111	-4.2018
ENSG00000253729	PRKDC	E070	17.1355	0.00429831	36.059	1.91429e-09	2.96765e-07	4.40247	8.97351	-4.20007
ENSG00000074755	ZZEF1	E069	8.98847	0.00700063	19.328	1.1008e-05	0.000495134	3.11019	6.35257	-4.19466
ENSG00000153201	RANBP2	E015	10.4327	0.0336341	14.8795	0.000114602	0.00325738	3.56845	7.27882	-4.19059
ENSG00000198862	LTN1	E038	9.30649	0.0139067	15.629	7.70633e-05	0.00237814	3.15191	6.43333	-4.18944
ENSG00000132382	MYBBP1A	E049	5.69569	0.0293111	10.2984	0.00133144	0.0213232	2.63059	5.37277	-4.18782
ENSG00000109320	NFKB1	E004	8.07585	0.008418	17.8878	2.34313e-05	0.000919344	3.1767	6.48186	-4.18713
ENSG00000181804	SLC9A9	E010	5.26309	0.0110497	12.2513	0.000464946	0.00972144	2.47562	5.04823	-4.17261
ENSG00000007520	TSR3	E008	5.88138	0.0550422	9.19731	0.00242371	0.0328188	2.78886	5.68284	-4.17037
ENSG00000173064	HECTD4	E096	7.43629	0.0248313	12.1675	0.000486306	0.0100613	2.86848	5.84421	-4.17016
ENSG00000101596	SMCHD1	E002	10.283	0.0736641	10.3051	0.00132659	0.0212675	3.39917	6.91664	-4.16725
ENSG00000129003	VPS13C	E068	7.38731	0.00817764	14.3133	0.000154766	0.00415189	2.85795	5.82062	-4.16695
ENSG00000168016	TRANK1	E018	5.2648	0.0147139	10.4701	0.00121325	0.0198836	2.49533	5.08312	-4.16412
ENSG00000164715	LMTK2	E001	8.3682	0.0162888	15.8838	6.73534e-05	0.00213574	3.05327	6.21395	-4.16361
ENSG00000100154	TTC28	E019	5.51742	0.01252	12.121	0.000498575	0.0102545	2.41721	4.92406	-4.16334
ENSG00000106012	IQCE	E048	8.481	0.00789106	18.1446	2.04744e-05	0.000821339	3.14276	6.39133	-4.15868
ENSG00000137337	MDC1	E031	5.85876	0.0142289	11.8881	0.00056495	0.0112733	2.6751	5.44382	-4.15781
ENSG00000171634	BPTF	E005	23.313	0.00316707	45.7612	1.3358e-11	3.63384e-09	5.20989	10.5116	-4.13157
ENSG00000144674	GOLGA4	E021	13.6555	0.00507453	27.6405	1.46089e-07	1.29938e-05	4.06707	8.22501	-4.12724
ENSG00000164327	RICTOR	E048	7.67	0.0180088	10.9225	0.000950008	0.0166688	2.647	5.36571	-4.12508
ENSG00000168066	SF1	E035	8.47641	0.00771246	17.9473	2.27111e-05	0.000893799	3.22699	6.52856	-4.11652
ENSG00000075568	TMEM131	E057	12.296	0.00544226	25.6555	4.08133e-07	3.14641e-05	3.83497	7.74814	-4.11505
ENSG00000115486	GGCX	E021	7.99718	0.0302119	12.3726	0.000435684	0.00924567	3.08606	6.24296	-4.11386
ENSG00000151914	DST	E166	5.46245	0.0119111	10.9505	0.000935761	0.0164822	2.52575	5.10923	-4.10635
ENSG00000197102	DYNC1H1	E004	12.1431	0.0354846	16.601	4.61258e-05	0.00158295	3.81477	7.69906	-4.10579
ENSG00000115760	BIRC6	E055	6.39285	0.0522512	8.12709	0.00436087	0.0499741	2.62902	5.31658	-4.10515
ENSG00000086758	HUWE1	E092	9.55023	0.0147305	18.1288	2.06456e-05	0.000826639	3.34594	6.75718	-4.10356
ENSG00000151914	DST	E106	5.54038	0.0120637	10.9163	0.000953192	0.0167133	2.5274	5.1104	-4.10285
ENSG00000148773	MKI67	E011	53.9681	0.0376817	22.7914	1.80574e-06	0.000110993	8.16788	16.2433	-4.0954
ENSG00000103657	HERC1	E082	5.27657	0.0117596	10.4303	0.00123964	0.0201853	2.50765	5.06132	-4.08782
ENSG00000103995	CEP152	E027	5.34356	0.0111279	10.9449	0.000938615	0.0165197	2.50877	5.06316	-4.0871
ENSG00000086758	HUWE1	E068	13.5231	0.0218646	20.6892	5.40209e-06	0.000276268	4.01925	8.08469	-4.08169
ENSG00000104529	EEF1D	E069	5.95822	0.0275557	11.7138	0.000620376	0.0120848	2.82609	5.68726	-4.06741
ENSG00000163820	FYCO1	E021	9.06093	0.0220907	14.0941	0.000173884	0.00455548	3.31636	6.66487	-4.06298
ENSG00000038382	TRIO	E039	5.41055	0.0142648	10.3582	0.00128902	0.0207957	2.51383	5.05698	-4.06068
ENSG00000115464	USP34	E105	5.4168	0.0520512	8.31966	0.00392182	0.046362	2.51562	5.05713	-4.05516
ENSG00000183530	PRR14L	E018	17.6155	0.10124	11.1767	0.000828298	0.0150041	4.45157	8.91267	-4.05131
ENSG00000153201	RANBP2	E022	14.254	0.00628401	27.2264	1.80974e-07	1.55956e-05	4.17357	8.36092	-4.05086
ENSG00000117724	CENPF	E003	10.9286	0.0092683	20.6695	5.45776e-06	0.000278686	3.76219	7.54088	-4.04822
ENSG00000253729	PRKDC	E087	13.5267	0.0354471	16.5727	4.68192e-05	0.00160189	3.94651	7.90693	-4.04779
ENSG00000101311	FERMT1	E015	6.23526	0.0226837	11.5042	0.000694378	0.013151	2.73406	5.48719	-4.0442
ENSG00000173821	RNF213	E028	9.87168	0.00668412	19.3627	1.08097e-05	0.000488198	3.40333	6.82267	-4.04394
ENSG00000084676	NCOA1	E014	5.22016	0.0360857	8.29101	0.00398418	0.0468966	2.51205	5.03209	-4.02633
ENSG00000137337	MDC1	E032	5.71612	0.0200869	10.5244	0.0011781	0.0194819	2.67611	5.35517	-4.01978
ENSG00000144674	GOLGA4	E022	13.3714	0.00461422	26.4949	2.64232e-07	2.16781e-05	4.06786	8.11537	-4.01509
ENSG00000105738	SIPA1L3	E006	5.14274	0.0283401	8.89346	0.00286194	0.0369705	2.49656	4.99186	-4.01131
ENSG00000075539	FRYL	E082	5.07627	0.0111761	8.65476	0.00326209	0.0406564	2.36501	4.72794	-4.00843
ENSG00000112851	ERBIN	E017	5.28715	0.0161923	9.66043	0.0018828	0.0273614	2.51953	5.03569	-4.0082
ENSG00000169180	XPO6	E076	5.14084	0.0433463	8.77389	0.00305572	0.0387514	2.58819	5.17043	-4.00508
ENSG00000184445	KNTC1	E008	8.40089	0.00828054	16.9822	3.77325e-05	0.00134914	3.23257	6.45083	-4.00448
ENSG00000112159	MDN1	E049	6.99004	0.00853271	13.6153	0.000224343	0.00554326	2.92778	5.84493	-4.00371
ENSG00000151914	DST	E092	38.6083	0.0048812	63.0363	2.02934e-15	1.2733e-12	6.75289	13.3526	-4.00293
ENSG00000124496	TRERF1	E012	8.40733	0.00794646	16.6207	4.56497e-05	0.00157042	3.17251	6.3286	-4.00064
ENSG00000005810	MYCBP2	E053	7.73828	0.00817424	13.9352	0.000189226	0.00486264	3.01886	6.01963	-3.99532
ENSG00000164327	RICTOR	E023	9.16914	0.0131571	12.816	0.00034367	0.00771264	2.95888	5.89566	-3.98861
ENSG00000175054	ATR	E070	7.80974	0.0676658	8.76211	0.00307552	0.038927	3.09255	6.15208	-3.97738
ENSG00000046604	DSG2	E002	7.0963	0.00943617	14.1656	0.000167406	0.0044206	2.7331	5.43611	-3.97166
ENSG00000078177	N4BP2	E012	5.8972	0.0101821	9.98245	0.00158039	0.0241005	2.60726	5.18351	-3.96672
ENSG00000197386	HTT	E023	11.0666	0.0459154	12.4848	0.000410278	0.0088491	3.6735	7.2865	-3.96223
ENSG00000149311	ATM	E051	12.0233	0.0751721	11.7103	0.000621568	0.012102	3.61614	7.17105	-3.95948
ENSG00000162402	USP24	E072	8.21825	0.00775519	16.2388	5.58378e-05	0.00184321	3.07665	6.10522	-3.95727
ENSG00000076650	GPATCH1	E012	28.5857	0.00295604	57.4617	3.44631e-14	1.68045e-11	5.88945	11.6074	-3.954
ENSG00000048991	R3HDM1	E004	8.56984	0.0103219	15.9452	6.52016e-05	0.00207927	3.18506	6.31243	-3.9487
ENSG00000151914	DST	E093	22.2643	0.0031982	42.422	7.35569e-11	1.6514e-08	5.16645	10.1923	-3.9457
ENSG00000131711	MAP1B	E010	18.0828	0.00333847	47.7981	4.72442e-12	1.46318e-09	4.05448	8.0172	-3.94342
ENSG00000171634	BPTF	E016	15.0835	0.00602476	27.2224	1.81349e-07	1.56111e-05	4.3065	8.49775	-3.93103
ENSG00000138778	CENPE	E053	6.13291	0.0465459	8.20169	0.00418515	0.0485485	2.73416	5.40982	-3.93009
ENSG00000127914	AKAP9	E026	11.4454	0.00564472	22.206	2.44911e-06	0.000143305	3.79512	7.48556	-3.91936
ENSG00000156599	ZDHHC5	E002	6.33287	0.0212955	11.2646	0.00078999	0.0144908	2.86479	5.64708	-3.90205
ENSG00000148400	NOTCH1	E031	8.43844	0.00844638	16.6901	4.40088e-05	0.00152548	3.0166	5.94489	-3.90196
ENSG00000172183	ISG20	E011	6.20092	0.0544214	8.92811	0.00280814	0.036464	2.97701	5.85949	-3.8916
ENSG00000144674	GOLGA4	E024	21.5827	0.0218237	25.142	5.326e-07	3.95773e-05	5.20245	10.1924	-3.89104
ENSG00000182670	TTC3	E013	19.6804	0.0176874	27.2571	1.78115e-07	1.53949e-05	4.8488	9.50096	-3.88529
ENSG00000162402	USP24	E055	5.70333	0.0150399	10.6129	0.00112302	0.0188417	2.60116	5.1134	-3.87781
ENSG00000254004	ZNF260	E008	6.83064	0.0116521	12.7943	0.000347675	0.00778077	2.91516	5.72547	-3.87415
ENSG00000115486	GGCX	E015	6.77295	0.0367268	9.47422	0.00208379	0.0294846	2.90032	5.69497	-3.87212
ENSG00000092148	HECTD1	E059	23.9215	0.00300156	44.5197	2.51813e-11	6.37313e-09	5.39399	10.5336	-3.86947
ENSG00000178209	PLEC	E023	9.61557	0.00707818	20.133	7.22391e-06	0.000350919	3.31493	6.49779	-3.86365
ENSG00000128829	EIF2AK4	E001	5.48184	0.0382564	8.60155	0.00335877	0.0415141	2.6615	5.21256	-3.84947
ENSG00000077458	FAM76B	E029	10.3832	0.0118553	18.0466	2.15568e-05	0.000856632	3.62524	7.08509	-3.84487
ENSG00000078674	PCM1	E001	17.8196	0.022559	24.4547	7.60793e-07	5.38339e-05	4.75687	9.27483	-3.84473
ENSG00000112282	MED23	E045	6.50891	0.0162113	10.7404	0.00104822	0.0179241	2.79141	5.46264	-3.84471
ENSG00000138246	DNAJC13	E006	13.3163	0.00517765	27.9389	1.25205e-07	1.14067e-05	4.05079	7.90803	-3.84257
ENSG00000153207	AHCTF1	E037	11.4297	0.0055842	24.386	7.88409e-07	5.55801e-05	3.74708	7.31908	-3.84222
ENSG00000253729	PRKDC	E079	27.3534	0.0260295	27.3045	1.73804e-07	1.50783e-05	5.76485	11.203	-3.83897
ENSG00000129003	VPS13C	E083	5.69955	0.01134	10.1594	0.00143567	0.0224938	2.60838	5.10174	-3.83869
ENSG00000173230	GOLGB1	E028	12.2585	0.0101132	21.7325	3.13435e-06	0.000175667	4.06437	7.92511	-3.83356
ENSG00000147251	DOCK11	E008	6.13753	0.0113225	10.7115	0.00106471	0.0181248	2.73506	5.34282	-3.83035
ENSG00000137807	KIF23	E004	8.1978	0.00785814	16.3437	5.28316e-05	0.00176268	3.31701	6.47232	-3.82837
ENSG00000167528	ZNF641	E015	6.49926	0.0110969	13.0601	0.000301658	0.00695622	2.8116	5.48906	-3.82656
ENSG00000143164	DCAF6	E004	11.4774	0.0139211	19.3453	1.09087e-05	0.00049181	3.93464	7.66085	-3.82019
ENSG00000148773	MKI67	E013	34.2419	0.0190517	25.4665	4.50128e-07	3.42815e-05	6.72559	12.9688	-3.80032
ENSG00000175054	ATR	E056	8.56596	0.0088847	14.9509	0.000110344	0.00316265	3.29357	6.40217	-3.79883
ENSG00000083857	FAT1	E050	15.345	0.00440389	26.9687	2.06781e-07	1.74764e-05	4.46889	8.66734	-3.79868
ENSG00000008710	PKD1	E140	10.7035	0.00925604	18.8256	1.43232e-05	0.000612281	3.61098	7.01518	-3.79861
ENSG00000197930	ERO1A	E016	7.81794	0.00919665	16.2692	5.49509e-05	0.00181863	3.21766	6.25514	-3.79857
ENSG00000151914	DST	E091	25.9169	0.00243091	47.8149	4.68422e-12	1.45267e-09	5.63432	10.8959	-3.79802
ENSG00000115364	MRPL19	E002	5.40913	0.0285925	9.44425	0.00211812	0.0297818	2.73258	5.30741	-3.78637
ENSG00000135870	RC3H1	E026	5.80054	0.0177847	8.74812	0.00309921	0.0391421	2.60162	5.05372	-3.78605
ENSG00000090686	USP48	E055	18.8155	0.0222359	23.3922	1.32111e-06	8.59032e-05	5.01273	9.69249	-3.78475
ENSG00000177707	NECTIN3	E029	8.72175	0.00877761	15.2777	9.28034e-05	0.002762	3.31557	6.42798	-3.779
ENSG00000076928	ARHGEF1	E012	12.2709	0.00632065	23.634	1.16509e-06	7.73148e-05	4.05244	7.84544	-3.77823
ENSG00000166004	CEP295	E005	9.85262	0.01234	17.2583	3.26266e-05	0.00119982	3.53619	6.84971	-3.77516
ENSG00000153201	RANBP2	E013	16.6067	0.00581153	29.1134	6.82621e-08	6.8005e-06	4.693	9.06941	-3.77494
ENSG00000105429	MEGF8	E012	5.19821	0.0174852	10.2797	0.00134504	0.0214717	2.54095	4.91479	-3.75307
ENSG00000176473	WDR25	E008	6.63099	0.00932137	13.5562	0.000231525	0.00567322	3.06267	5.91559	-3.74781
ENSG00000196526	AFAP1	E019	6.75338	0.0362487	9.28373	0.00231199	0.0317533	2.95007	5.69878	-3.74748
ENSG00000100815	TRIP11	E022	6.85693	0.0133532	13.6862	0.000216041	0.00538515	3.03748	5.86191	-3.74106
ENSG00000164975	SNAPC3	E022	6.64082	0.0352113	9.97663	0.0015854	0.0241521	3.01336	5.80601	-3.72872
ENSG00000116984	MTR	E008	9.08269	0.0139156	15.2043	9.64807e-05	0.00284523	3.37778	6.50109	-3.72474
ENSG00000177731	FLII	E092	7.04236	0.00983122	12.9329	0.000322858	0.00732467	3.04462	5.86086	-3.72218
ENSG00000158517	NCF1	E031	7.81758	0.0460403	10.2466	0.00136935	0.0217478	3.35195	6.44736	-3.71975
ENSG00000147251	DOCK11	E002	5.92589	0.0115492	10.1463	0.00144588	0.0226096	2.73337	5.2615	-3.71864
ENSG00000198133	TMEM229B	E012	8.73372	0.00881598	19.4849	1.01398e-05	0.000464163	3.26568	6.27806	-3.71472
ENSG00000074755	ZZEF1	E080	8.12591	0.00920663	15.2306	9.51504e-05	0.00281457	3.10956	5.97932	-3.71469
ENSG00000166747	AP1G1	E064	7.6028	0.00897117	12.5786	0.000390186	0.00850464	3.05813	5.87536	-3.70768
ENSG00000253729	PRKDC	E068	28.2029	0.00777581	42.4489	7.25547e-11	1.63048e-08	5.89809	11.2577	-3.70314
ENSG00000163625	WDFY3	E031	6.1303	0.0162117	9.38772	0.00218444	0.0304621	2.79352	5.36524	-3.70251
ENSG00000117280	RAB29	E021	6.20292	0.0122833	12.3849	0.000432809	0.00920506	2.88436	5.53679	-3.69951
ENSG00000132510	KDM6B	E012	19.4685	0.00509172	34.0839	5.27861e-09	7.29499e-07	4.93028	9.42238	-3.69452
ENSG00000115464	USP34	E120	5.81058	0.0285864	9.46012	0.00209987	0.029622	2.75287	5.2748	-3.68473
ENSG00000006607	FARP2	E004	5.59667	0.0114214	10.0029	0.00156293	0.0238985	2.69613	5.16397	-3.68116
ENSG00000066279	ASPM	E024	6.52725	0.0103067	11.2208	0.000808858	0.0147408	2.91334	5.57251	-3.67336
ENSG00000143164	DCAF6	E005	12.7152	0.0435995	12.7985	0.000346898	0.00776785	4.19768	8.01155	-3.67293
ENSG00000105699	LSR	E009	6.46638	0.0297324	10.3571	0.00128976	0.0208034	2.98852	5.71141	-3.6678
ENSG00000253729	PRKDC	E083	24.5345	0.00322818	44.2127	2.94569e-11	7.28867e-09	5.56401	10.5783	-3.66691
ENSG00000215105	TTC3P1	E004	8.2295	0.0252112	13.387	0.000253371	0.00608605	3.23472	6.17801	-3.66579
ENSG00000171988	JMJD1C	E036	10.0526	0.00618145	17.2993	3.19304e-05	0.00118071	3.50393	6.68846	-3.66482
ENSG00000253729	PRKDC	E071	21.4277	0.0072545	34.3304	4.65057e-09	6.55162e-07	5.20625	9.90152	-3.66295
ENSG00000253729	PRKDC	E092	17.3358	0.00432587	31.3296	2.17731e-08	2.522e-06	4.68722	8.92455	-3.66268
ENSG00000198589	LRBA	E068	20.8159	0.00289084	35.4346	2.63752e-09	3.99127e-07	5.14829	9.78133	-3.65437
ENSG00000138443	ABI2	E004	5.40642	0.0112306	10.3755	0.00127702	0.020662	2.75906	5.26094	-3.64886
ENSG00000100083	GGA1	E016	6.59469	0.0108644	12.1977	0.000478489	0.00993939	2.99592	5.71051	-3.64853
ENSG00000222041	CYTOR	E020	6.43499	0.0269857	11.0397	0.000891799	0.0158786	3.11362	5.93276	-3.64717
ENSG00000253729	PRKDC	E078	32.4246	0.0180038	32.9546	9.43345e-09	1.21558e-06	6.40508	12.1144	-3.6451
ENSG00000257923	CUX1	E041	7.26921	0.0204543	11.4261	0.000724181	0.0135705	3.18837	6.06838	-3.63974
ENSG00000086758	HUWE1	E067	19.28	0.00338219	35.4511	2.61539e-09	3.96036e-07	4.98965	9.45837	-3.63478
ENSG00000129422	MTUS1	E063	12.1194	0.00478255	22.8044	1.79355e-06	0.00011033	3.92806	7.46158	-3.63426
ENSG00000253729	PRKDC	E091	25.2216	0.0159268	29.4194	5.8292e-08	5.9596e-06	5.67469	10.7209	-3.62213
ENSG00000151914	DST	E094	23.7597	0.00264398	41.67	1.08053e-10	2.33568e-08	5.52064	10.4337	-3.622
ENSG00000159840	ZYX	E004	7.23201	0.0100401	13.3976	0.000251947	0.00606312	3.1582	5.99214	-3.6165
ENSG00000177707	NECTIN3	E030	8.34093	0.00899009	13.9624	0.000186507	0.00480926	3.31495	6.28772	-3.61608
ENSG00000147421	HMBOX1	E033	5.01237	0.0132146	8.97836	0.00273196	0.0357341	2.61444	4.96018	-3.61087
ENSG00000151914	DST	E078	36.9485	0.0321376	24.5784	7.13458e-07	5.07624e-05	6.89439	12.9609	-3.61049
ENSG00000134744	ZCCHC11	E065	14.9448	0.00783339	24.1374	8.97021e-07	6.2187e-05	4.41995	8.36043	-3.61006
ENSG00000169155	ZBTB43	E004	9.56007	0.00785469	15.5512	8.02993e-05	0.00246038	3.54608	6.71244	-3.60392
ENSG00000179523	EIF3J-AS1	E007	6.42664	0.0342134	10.0802	0.00149874	0.0232084	3.00035	5.68202	-3.60133
ENSG00000080345	RIF1	E017	11.1356	0.00535019	19.0806	1.2531e-05	0.000548874	3.70473	7.00684	-3.59968
ENSG00000137601	NEK1	E033	6.68552	0.0109338	10.4955	0.00119669	0.0196745	2.94893	5.58335	-3.59915
ENSG00000103657	HERC1	E078	6.80936	0.0087643	11.4224	0.000725653	0.0135921	2.969	5.62049	-3.59825
ENSG00000103657	HERC1	E068	6.82511	0.00910185	11.3695	0.000746617	0.0138846	2.96946	5.62044	-3.59706
ENSG00000178209	PLEC	E025	12.3594	0.00693036	23.6691	1.14404e-06	7.61783e-05	3.8836	7.33937	-3.59621
ENSG00000005810	MYCBP2	E070	7.10695	0.0293967	8.816	0.002986	0.0381269	3.02316	5.71888	-3.59354
ENSG00000184445	KNTC1	E009	6.94649	0.0199354	10.878	0.000973148	0.0169743	3.05264	5.77434	-3.59346
ENSG00000024048	UBR2	E024	5.22081	0.01375	9.066	0.00260406	0.0345725	2.6438	5.00174	-3.59069
ENSG00000101871	MID1	E007	5.35665	0.0127147	9.50058	0.00205407	0.0291829	2.66784	5.04622	-3.58949
ENSG00000146463	ZMYM4	E004	6.57905	0.0113233	11.2554	0.000793926	0.0145412	2.9503	5.57539	-3.58549
ENSG00000092148	HECTD1	E075	15.6229	0.0153338	21.4303	3.66934e-06	0.000200481	4.494	8.46961	-3.58462
ENSG00000080345	RIF1	E019	12.231	0.00545532	20.6131	5.62091e-06	0.000284891	3.88507	7.33038	-3.58461
ENSG00000085224	ATRX	E039	6.49515	0.00943714	10.2033	0.00140189	0.0221195	2.85914	5.39871	-3.57873
ENSG00000159210	SNF8	E023	5.02946	0.0263452	8.99181	0.00271193	0.0355585	2.7828	5.25175	-3.57419
ENSG00000253729	PRKDC	E090	19.7497	0.0419081	16.0399	6.20206e-05	0.00200074	5.05841	9.50725	-3.57344
ENSG00000066933	MYO9A	E027	6.27611	0.0135131	9.82378	0.0017227	0.0256211	2.73205	5.1544	-3.57155
ENSG00000134644	PUM1	E064	6.1415	0.0108868	9.61044	0.00193475	0.0279313	2.80239	5.28532	-3.56977
ENSG00000132334	PTPRE	E021	10.0218	0.0170507	14.9431	0.000110803	0.00317188	3.65919	6.88935	-3.56633
ENSG00000061987	MON2	E014	12.3677	0.00516614	20.552	5.80327e-06	0.000292412	4.04111	7.59989	-3.56299
ENSG00000115808	STRN	E013	8.49648	0.0112722	13.3828	0.000253947	0.00609674	3.28121	6.17842	-3.56292
ENSG00000065060	UHRF1BP1	E011	10.4063	0.0411677	11.5139	0.000690791	0.0131021	3.64611	6.85279	-3.55369
ENSG00000177200	CHD9	E035	10.3354	0.0253955	13.4414	0.000246135	0.0059553	3.55849	6.68707	-3.55157
ENSG00000196576	PLXNB2	E062	10.7255	0.0288535	13.1759	0.000283574	0.00662212	3.78528	7.11001	-3.55095
ENSG00000129003	VPS13C	E050	9.73209	0.00653399	15.5383	8.08515e-05	0.00247502	3.50077	6.57516	-3.54715
ENSG00000107290	SETX	E026	7.48821	0.0164558	11.489	0.000700087	0.0132287	3.17418	5.96319	-3.5454
ENSG00000135837	CEP350	E010	20.3262	0.00303635	32.8247	1.00856e-08	1.28819e-06	5.10449	9.54674	-3.53862
ENSG00000167984	NLRC3	E023	10.9273	0.037211	13.5656	0.000230364	0.00565191	3.83754	7.19283	-3.53634
ENSG00000101126	ADNP	E010	6.84784	0.0537316	8.34364	0.00387039	0.0459385	3.00898	5.63876	-3.52604
ENSG00000169738	DCXR	E042	8.09642	0.0097928	14.9046	0.000113088	0.00322341	3.48069	6.51525	-3.52272
ENSG00000073146	MOV10L1	E022	5.87464	0.0261194	10.2032	0.001402	0.0221198	2.92764	5.47921	-3.51608
ENSG00000140598	EFL1	E033	8.79801	0.00780164	15.7129	7.37209e-05	0.00229154	3.52977	6.59553	-3.5108
ENSG00000075568	TMEM131	E045	10.0028	0.00623859	17.3292	3.14315e-05	0.00116632	3.67409	6.86264	-3.50979
ENSG00000171466	ZNF562	E003	12.5732	0.019043	17.6205	2.69663e-05	0.00103125	4.10847	7.66648	-3.50808
ENSG00000182670	TTC3	E014	9.06775	0.0552574	9.30269	0.00228818	0.03151	3.4373	6.4189	-3.50557
ENSG00000139263	LRIG3	E027	5.96819	0.0119579	9.24545	0.00236081	0.0322033	2.77521	5.18471	-3.50219
ENSG00000160299	PCNT	E020	10.091	0.00647649	17.4584	2.93663e-05	0.00110255	3.75651	7.00511	-3.49916
ENSG00000187522	HSPA14	E009	6.09379	0.0419264	8.65793	0.0032564	0.0406006	2.97459	5.55257	-3.49811
ENSG00000153201	RANBP2	E016	17.294	0.00509501	28.0498	1.18232e-07	1.08564e-05	4.93163	9.173	-3.49673
ENSG00000127914	AKAP9	E025	5.36744	0.0122397	8.77052	0.00306138	0.0388034	2.68685	5.01067	-3.48891
ENSG00000084112	SSH1	E025	11.6052	0.0501294	10.3873	0.00126881	0.0205639	3.90704	7.27266	-3.48818
ENSG00000083642	PDS5B	E007	9.18045	0.00752583	16.6613	4.4684e-05	0.00154222	3.52452	6.56423	-3.48769
ENSG00000186001	LRCH3	E013	7.17325	0.00991587	11.3368	0.000759868	0.0140717	3.11538	5.80289	-3.48433
ENSG00000092439	TRPM7	E053	14.9998	0.00506193	22.9075	1.69992e-06	0.000105802	4.46086	8.28572	-3.48009
ENSG00000164190	NIPBL	E006	16.3574	0.0483028	12.65	0.000375574	0.00825265	4.64916	8.62833	-3.47686
ENSG00000116212	LRRC42	E008	5.50409	0.0116747	10.1227	0.00146452	0.0228151	2.86269	5.32675	-3.47486
ENSG00000075539	FRYL	E055	7.85452	0.00928555	11.1574	0.000836956	0.0151339	3.12737	5.81719	-3.47479
ENSG00000066084	DIP2B	E015	5.94389	0.0220886	8.34135	0.00387529	0.0459755	2.67925	4.9846	-3.47215
ENSG00000117724	CENPF	E011	11.1449	0.0375284	11.461	0.000710725	0.0133801	4.03156	7.47983	-3.46661
ENSG00000009413	REV3L	E031	7.6505	0.0246579	9.41106	0.0021568	0.0301653	3.19743	5.93154	-3.45671
ENSG00000163939	PBRM1	E045	7.5282	0.00883539	11.5956	0.000661066	0.0126774	3.09529	5.7417	-3.45531
ENSG00000113013	HSPA9	E042	6.73368	0.0111146	12.6919	0.00036724	0.00811591	3.12688	5.79957	-3.45473
ENSG00000138688	KIAA1109	E043	7.67245	0.00950811	11.7924	0.000594727	0.0117167	3.2166	5.96435	-3.45367
ENSG00000101596	SMCHD1	E013	10.6589	0.010343	16.5919	4.63487e-05	0.00158883	3.77065	6.98111	-3.44893
ENSG00000136068	FLNB	E021	7.7296	0.00797411	13.1753	0.000283662	0.00662351	3.27741	6.07145	-3.44781
ENSG00000107290	SETX	E030	10.3222	0.00687799	16.4066	5.11066e-05	0.00171924	3.72455	6.89397	-3.44662
ENSG00000115760	BIRC6	E033	17.385	0.0102727	22.783	1.81364e-06	0.000111348	4.6804	8.64802	-3.4463
ENSG00000137497	NUMA1	E084	6.95471	0.00923694	11.8017	0.000591774	0.0116743	3.10299	5.74694	-3.44446
ENSG00000151923	TIAL1	E044	9.57747	0.00696039	16.8606	4.02289e-05	0.00142179	3.7566	6.94716	-3.44084
ENSG00000147421	HMBOX1	E032	6.48603	0.0104197	10.8281	0.000999735	0.0172908	3.01912	5.58613	-3.43693
ENSG00000114107	CEP70	E036	5.3131	0.0246644	8.46077	0.00362888	0.0439032	2.79728	5.1758	-3.4352
ENSG00000171634	BPTF	E010	8.16011	0.0098615	12.5774	0.000390442	0.00850941	3.33839	6.17209	-3.43458
ENSG00000058453	CROCC	E017	8.02875	0.00768817	13.7941	0.000203974	0.00515619	3.39018	6.25966	-3.42608
ENSG00000116127	ALMS1	E008	50.3318	0.00163041	89.4213	3.1908e-21	5.75306e-18	8.50631	15.5118	-3.42606
ENSG00000114062	UBE3A	E024	13.5942	0.0108192	20.2993	6.62239e-06	0.000326888	4.422	8.15038	-3.42563
ENSG00000135049	AGTPBP1	E026	14.791	0.0108512	20.9409	4.73669e-06	0.000247574	4.5182	8.32425	-3.42403
ENSG00000115282	TTC31	E026	9.68864	0.00722614	15.8686	6.78956e-05	0.0021462	3.72529	6.86778	-3.4189
ENSG00000138443	ABI2	E009	5.85185	0.0111601	10.2386	0.00137528	0.0218197	2.94926	5.44261	-3.41826
ENSG00000175054	ATR	E068	13.0016	0.00582583	20.06	7.50509e-06	0.000362158	4.24837	7.82382	-3.41767
ENSG00000048707	VPS13D	E026	6.5037	0.0241482	9.06963	0.00259889	0.0345137	2.98266	5.50063	-3.41404
ENSG00000012983	MAP4K5	E039	8.14296	0.00754299	12.5402	0.000398283	0.0086479	3.26647	6.01794	-3.40968
ENSG00000147251	DOCK11	E003	8.25306	0.00705276	12.8647	0.000334832	0.00755103	3.34716	6.16126	-3.40451
ENSG00000176390	CRLF3	E022	6.61393	0.0295336	8.91007	0.00283603	0.0367195	3.06705	5.64501	-3.40115
ENSG00000152127	MGAT5	E009	14.6816	0.00414325	33.197	8.32787e-09	1.09619e-06	4.22665	7.76036	-3.3966
ENSG00000169926	KLF13	E001	28.5069	0.0136676	31.0161	2.55899e-08	2.9119e-06	6.36505	11.628	-3.394
ENSG00000074755	ZZEF1	E078	5.35825	0.0114553	9.27809	0.00231911	0.0318229	2.62866	4.8336	-3.39113
ENSG00000173230	GOLGB1	E022	8.82309	0.0262264	11.5487	0.000677969	0.0129231	3.63029	6.66655	-3.39107
ENSG00000113318	MSH3	E001	16.9516	0.00711448	26.4846	2.65644e-07	2.17442e-05	4.92909	9.03074	-3.39107
ENSG00000164190	NIPBL	E009	23.947	0.00759263	32.3339	1.29827e-08	1.60108e-06	5.72977	10.471	-3.38559
ENSG00000151422	FER	E036	8.23931	0.00691005	11.2917	0.00077853	0.0143303	3.42128	6.27858	-3.38446
ENSG00000118482	PHF3	E004	12.0385	0.00635715	23.1793	1.4758e-06	9.38624e-05	3.98447	7.30457	-3.38333
ENSG00000065526	SPEN	E004	19.306	0.0159289	20.5964	5.67014e-06	0.000286823	5.17487	9.46345	-3.38181
ENSG00000075568	TMEM131	E044	17.3997	0.0906685	9.71026	0.00183242	0.0268268	4.915	8.9922	-3.38116
ENSG00000151914	DST	E124	14.0821	0.0150862	18.3168	1.87051e-05	0.000761393	4.36452	7.99073	-3.3788
ENSG00000127914	AKAP9	E040	14.2665	0.0115303	19.8325	8.45328e-06	0.000399622	4.51018	8.25434	-3.37808
ENSG00000133056	PIK3C2B	E045	11.5485	0.0242613	12.9655	0.000317278	0.00722987	3.92723	7.19475	-3.37807
ENSG00000083642	PDS5B	E015	5.33969	0.0117871	9.46624	0.00209288	0.0295556	2.72983	5.00939	-3.37802
ENSG00000106603	COA1	E033	6.86067	0.0188448	10.8856	0.000969157	0.016924	3.24747	5.95136	-3.37338
ENSG00000136111	TBC1D4	E029	10.7168	0.0158572	13.9721	0.000185539	0.00479172	3.84477	7.03934	-3.37296
ENSG00000151914	DST	E079	32.3901	0.00457178	45.9809	1.19411e-11	3.29462e-09	6.65389	12.1076	-3.37178
ENSG00000108819	PPP1R9B	E015	6.19052	0.0125563	10.4327	0.00123804	0.0201691	2.98715	5.47363	-3.37028
ENSG00000196352	CD55	E025	6.10801	0.00981954	10.92	0.000951319	0.016688	3.04992	5.58569	-3.36721
ENSG00000143409	FAM63A	E021	5.24638	0.0134364	8.83308	0.00295818	0.0378579	2.78945	5.10962	-3.36632
ENSG00000115464	USP34	E116	11.1007	0.00622195	18.4735	1.72287e-05	0.000710876	3.89689	7.12154	-3.36093
ENSG00000086758	HUWE1	E064	22.3845	0.0211183	22.4815	2.12179e-06	0.000126699	5.56285	10.1312	-3.35939
ENSG00000076650	GPATCH1	E011	19.8644	0.0035715	32.7685	1.03816e-08	1.32237e-06	5.24754	9.55964	-3.35663
ENSG00000138771	SHROOM3	E017	18.7866	0.00420912	29.1818	6.58968e-08	6.59788e-06	5.09054	9.2749	-3.35532
ENSG00000164070	HSPA4L	E004	11.0563	0.032864	11.7982	0.000592879	0.0116892	4.01223	7.31843	-3.34935
ENSG00000164190	NIPBL	E021	7.39353	0.00884143	11.5776	0.000667521	0.0127667	3.18681	5.81625	-3.34505
ENSG00000092094	OSGEP	E032	7.21518	0.0174685	11.4482	0.000715648	0.0134539	3.36196	6.11795	-3.32695
ENSG00000075292	ZNF638	E031	10.1315	0.00721348	16.7205	4.33098e-05	0.00150686	3.91648	7.11839	-3.32432
ENSG00000135720	DYNC1LI2	E019	5.62029	0.0145487	8.31162	0.00393923	0.0465181	2.76823	5.03221	-3.31497
ENSG00000156304	SCAF4	E028	5.50994	0.0115524	9.0626	0.0026089	0.034619	2.76717	5.02742	-3.31116
ENSG00000214595	EML6	E049	5.66198	0.016028	8.78944	0.0030298	0.0385251	2.87492	5.22166	-3.31006
ENSG00000119707	RBM25	E014	22.5388	0.10009	9.25818	0.00234446	0.0320536	5.72049	10.3385	-3.30957
ENSG00000171316	CHD7	E006	12.2394	0.00584209	18.3656	1.82323e-05	0.000745407	4.03584	7.31526	-3.30727
ENSG00000117523	PRRC2C	E010	48.0738	0.00185246	65.988	4.53681e-16	3.26691e-13	7.9307	14.242	-3.30597
ENSG00000253729	PRKDC	E086	13.3355	0.00519169	21.2628	4.0043e-06	0.000214898	4.25635	7.70958	-3.30507
ENSG00000120519	SLC10A7	E012	7.47911	0.00866234	11.0935	0.000866329	0.0155214	3.19997	5.79695	-3.29544
ENSG00000138688	KIAA1109	E056	7.52114	0.00775871	10.9342	0.000944037	0.0165878	3.21885	5.82879	-3.29292
ENSG00000137409	MTCH1	E011	5.0229	0.0147334	8.23396	0.00411137	0.047928	2.75273	4.98689	-3.29208
ENSG00000072121	ZFYVE26	E053	8.17297	0.0468054	8.52239	0.00350803	0.0428169	3.45305	6.24554	-3.28722
ENSG00000120868	APAF1	E002	5.34273	0.0132767	8.26565	0.00404022	0.0473692	2.74883	4.97462	-3.28515
ENSG00000153922	CHD1	E043	15.33	0.00525325	22.9008	1.70576e-06	0.000106081	4.72135	8.51757	-3.28384
ENSG00000154359	LONRF1	E026	11.2388	0.00549586	17.6425	2.66565e-05	0.00102125	4.10829	7.41737	-3.28191
ENSG00000149639	SOGA1	E012	11.3295	0.00631861	17.9762	2.2369e-05	0.000881529	4.01553	7.24679	-3.27806
ENSG00000136237	RAPGEF5	E044	5.36614	0.0131081	8.56901	0.00341933	0.0420615	2.65148	4.79211	-3.27574
ENSG00000198420	TCAF1	E013	5.61618	0.0109291	9.31462	0.00227332	0.0313761	2.77618	5.01668	-3.27557
ENSG00000143376	SNX27	E002	10.1207	0.00677295	16.6034	4.60677e-05	0.00158199	3.8034	6.86326	-3.27523
ENSG00000101868	POLA1	E018	6.97604	0.0108507	11.0421	0.000890646	0.0158642	3.23348	5.83811	-3.27364
ENSG00000005884	ITGA3	E004	9.72502	0.0383243	10.0467	0.00152622	0.0234978	3.8311	6.90809	-3.27057
ENSG00000101966	XIAP	E024	8.38864	0.0117713	12.9631	0.000317689	0.00723642	3.48829	6.2893	-3.2666
ENSG00000085982	USP40	E044	6.61335	0.00913174	10.5047	0.00119072	0.0196097	3.10064	5.59215	-3.26537
ENSG00000156398	SFXN2	E008	8.26056	0.0110018	14.7761	0.000121057	0.00341084	3.47022	6.25253	-3.26205
ENSG00000148773	MKI67	E015	14.6305	0.0165824	13.2366	0.00027453	0.00646086	4.64598	8.34194	-3.25153
ENSG00000118058	KMT2A	E031	6.2476	0.0112381	8.2344	0.00411037	0.0479187	2.88924	5.19916	-3.24895
ENSG00000138246	DNAJC13	E007	18.8285	0.00456153	31.4628	2.03296e-08	2.3749e-06	5.14595	9.21765	-3.24211
ENSG00000183486	MX2	E036	6.36815	0.0139115	9.87309	0.00167714	0.0251423	3.06196	5.50112	-3.2398
ENSG00000162402	USP24	E071	7.89877	0.00790618	12.4617	0.000415384	0.00893414	3.28867	5.90631	-3.23933
ENSG00000182253	SYNM	E003	11.5519	0.0142081	17.7618	2.50354e-05	0.000971463	3.96833	7.11952	-3.23883
ENSG00000137812	KNL1	E007	7.883	0.0256788	8.77643	0.00305148	0.0387207	3.49257	6.26642	-3.23475
ENSG00000171634	BPTF	E007	19.7883	0.0068971	25.9306	3.53919e-07	2.77912e-05	5.32791	9.52773	-3.23357
ENSG00000076650	GPATCH1	E013	10.7761	0.00642062	16.8269	4.09494e-05	0.00144069	3.94721	7.07429	-3.23183
ENSG00000162434	JAK1	E035	9.28067	0.00974222	14.2257	0.000162142	0.00430852	3.6091	6.47018	-3.23046
ENSG00000112701	SENP6	E004	6.43621	0.0183638	8.99413	0.00270848	0.0355208	3.06607	5.49985	-3.22961
ENSG00000074603	DPP8	E037	8.69013	0.00851919	12.4708	0.000413358	0.00889878	3.53775	6.33906	-3.22652
ENSG00000115760	BIRC6	E054	11.2257	0.00647234	15.5135	8.19166e-05	0.00250137	3.88429	6.95527	-3.22535
ENSG00000147234	FRMPD3	E018	5.47527	0.0135954	9.33496	0.00224823	0.0311332	2.86877	5.14365	-3.22524
ENSG00000084112	SSH1	E030	7.40416	0.0223634	9.14281	0.00249697	0.0335355	3.19986	5.73498	-3.22518
ENSG00000160087	UBE2J2	E024	6.17238	0.0115909	9.95766	0.00160182	0.0243221	3.10692	5.56809	-3.22407
ENSG00000086758	HUWE1	E084	16.5269	0.0284433	15.558	8.00102e-05	0.00245346	4.86287	8.68912	-3.22235
ENSG00000086758	HUWE1	E069	49.94	0.027264	26.6447	2.44517e-07	2.02391e-05	8.42461	14.9007	-3.21326
ENSG00000116525	TRIM62	E009	6.66026	0.0119356	10.1584	0.00143643	0.0225025	3.11372	5.57073	-3.21304
ENSG00000086758	HUWE1	E078	26.9856	0.00857532	33.6773	6.50536e-09	8.78673e-07	6.19649	11.0215	-3.21075
ENSG00000151914	DST	E081	33.7276	0.0224537	24.1816	8.76682e-07	6.08676e-05	6.9136	12.2753	-3.21064
ENSG00000131375	CAPN7	E005	5.43324	0.0161196	8.23211	0.00411556	0.0479624	2.84954	5.09626	-3.20874
ENSG00000171988	JMJD1C	E035	10.9695	0.00583468	16.0565	6.14814e-05	0.00198692	3.87253	6.91655	-3.20869
ENSG00000148680	HTR7	E007	5.95722	0.0236539	8.73896	0.00311481	0.0392625	2.94339	5.26267	-3.20766
ENSG00000138698	RAP1GDS1	E007	7.12294	0.0091595	11.0172	0.000902724	0.0160241	3.2526	5.81315	-3.20742
ENSG00000138698	RAP1GDS1	E008	7.12294	0.0091595	11.0172	0.000902724	0.0160241	3.2526	5.81315	-3.20742
ENSG00000148396	SEC16A	E053	119.43	0.017685	41.4452	1.2122e-10	2.59378e-08	12.8759	22.3827	-3.20562
ENSG00000137812	KNL1	E019	80.5318	0.00920656	55.1634	1.10917e-13	4.85841e-11	10.9837	19.2317	-3.20375
ENSG00000171634	BPTF	E015	15.2448	0.00829529	20.1872	7.02211e-06	0.000342835	4.71294	8.39482	-3.20014
ENSG00000171634	BPTF	E006	17.1157	0.00402738	24.5863	7.10547e-07	5.05708e-05	4.96997	8.84658	-3.19876
ENSG00000196167	COLCA1	E004	8.41065	0.0147016	13.98	0.000184762	0.00477642	3.53581	6.30805	-3.19832
ENSG00000153201	RANBP2	E018	9.96814	0.00603756	14.9488	0.00011047	0.00316511	3.88319	6.92196	-3.19609
ENSG00000163820	FYCO1	E020	7.41279	0.0231349	8.8422	0.00294345	0.0377094	3.31354	5.91106	-3.19595
ENSG00000163349	HIPK1	E005	8.70069	0.0081492	13.0197	0.000308234	0.00707299	3.3003	5.87274	-3.1798
ENSG00000119203	CPSF3	E013	5.55626	0.0104172	9.30324	0.00228749	0.0315078	2.92745	5.21129	-3.17943
ENSG00000129116	PALLD	E039	6.13549	0.0108936	9.1763	0.00245169	0.0330898	2.97546	5.29447	-3.17702
ENSG00000253729	PRKDC	E097	13.7489	0.00467072	21.1568	4.23199e-06	0.000225089	4.40356	7.81531	-3.17327
ENSG00000124357	NAGK	E044	5.68559	0.0141716	9.12981	0.00251478	0.0337237	3.04069	5.4051	-3.17109
ENSG00000080345	RIF1	E018	11.0756	0.00538447	16.1987	5.7032e-05	0.00187253	3.88507	6.89784	-3.17058
ENSG00000048707	VPS13D	E025	17.4592	0.00700291	23.7819	1.07894e-06	7.26965e-05	5.03155	8.90983	-3.16601
ENSG00000132549	VPS13B	E022	6.45063	0.0165269	9.37648	0.00219788	0.030609	3.10113	5.50712	-3.16527
ENSG00000100697	DICER1	E044	9.89918	0.00710012	15.37	8.83786e-05	0.00265924	3.75298	6.65882	-3.16505
ENSG00000173230	GOLGB1	E017	120.399	0.0184413	43.9571	3.35645e-11	8.20036e-09	13.4457	23.1688	-3.16116
ENSG00000115464	USP34	E104	8.85689	0.00692692	13.687	0.00021594	0.00538377	3.55872	6.31053	-3.15968
ENSG00000064309	CDON	E027	9.95502	0.00856215	15.1909	9.71697e-05	0.00286156	3.75672	6.65596	-3.15601
ENSG00000174231	PRPF8	E068	178.776	0.00304059	159.296	1.61205e-36	1.49978e-32	15.9026	27.0821	-3.1549
ENSG00000147251	DOCK11	E018	8.36557	0.0350347	9.08733	0.00257386	0.0342812	3.51249	6.22378	-3.15442
ENSG00000172765	TMCC1	E013	7.25586	0.0187553	9.45323	0.00210778	0.0296914	3.28751	5.82588	-3.15338
ENSG00000134186	PRPF38B	E003	5.62204	0.0113185	9.43056	0.00213399	0.0299253	2.88759	5.11899	-3.15267
ENSG00000180535	BHLHA15	E002	6.1286	0.0116804	8.34907	0.00385885	0.0458436	2.96079	5.24797	-3.15225
ENSG00000092094	OSGEP	E036	7.1024	0.00839585	11.4875	0.000700643	0.0132371	3.36413	5.95864	-3.15078
ENSG00000143970	ASXL2	E010	11.2611	0.0275402	10.3792	0.00127442	0.0206274	3.76643	6.6661	-3.14936
ENSG00000104447	TRPS1	E012	7.25174	0.0133998	9.15178	0.00248476	0.0334236	3.21496	5.69304	-3.14807
ENSG00000137275	RIPK1	E003	6.38037	0.00908222	9.69876	0.00184392	0.0269445	3.08439	5.46214	-3.14744
ENSG00000173821	RNF213	E038	10.7078	0.00669587	15.4367	8.53171e-05	0.00258686	3.92693	6.94489	-3.14602
ENSG00000137497	NUMA1	E083	7.26948	0.00937159	10.8618	0.000981694	0.017076	3.29034	5.82385	-3.14575
ENSG00000075539	FRYL	E059	13.1918	0.0072394	16.1952	5.71387e-05	0.00187495	4.25616	7.52107	-3.1441
ENSG00000078674	PCM1	E002	16.7367	0.0136382	21.5032	3.53241e-06	0.000194278	5.00526	8.83194	-3.14303
ENSG00000048991	R3HDM1	E006	22.1557	0.00353614	31.6881	1.81031e-08	2.13302e-06	5.6209	9.90197	-3.14024
ENSG00000138080	EMILIN1	E003	6.11871	0.0118978	9.78989	0.00175474	0.0259771	3.03905	5.3754	-3.13953
ENSG00000143702	CEP170	E071	11.9839	0.0488278	8.80135	0.00301008	0.0383581	4.06096	7.17206	-3.13856
ENSG00000172869	DMXL1	E034	14.2097	0.0548949	10.5596	0.00115583	0.0192237	4.45389	7.85662	-3.13495
ENSG00000080345	RIF1	E016	7.89288	0.0107358	10.876	0.00097416	0.0169862	3.31498	5.85707	-3.13474
ENSG00000118058	KMT2A	E038	11.1067	0.00756454	13.7037	0.000214036	0.00534777	3.91015	6.90249	-3.1342
ENSG00000186088	GSAP	E044	7.46689	0.0184002	9.46718	0.0020918	0.0295476	3.36361	5.93779	-3.1296
ENSG00000075413	MARK3	E007	18.1343	0.00551157	26.2055	3.06942e-07	2.45669e-05	5.32063	9.36267	-3.12937
ENSG00000198399	ITSN2	E055	13.3024	0.0387692	10.6811	0.00108234	0.0183336	4.24467	7.48337	-3.12926
ENSG00000140931	CMTM3	E014	6.36967	0.0233635	8.90342	0.00284636	0.0368178	3.15719	5.56803	-3.12197
ENSG00000138698	RAP1GDS1	E006	6.97042	0.00930779	10.3751	0.00127727	0.020662	3.25258	5.73433	-3.12059
ENSG00000198642	KLHL9	E005	8.72865	0.00938023	11.7807	0.000598466	0.0117674	3.56809	6.28721	-3.11973
ENSG00000142453	CARM1	E011	6.0077	0.0117654	8.98884	0.00271634	0.0356018	3.02036	5.32394	-3.11771
ENSG00000174231	PRPF8	E073	48.4166	0.00162851	72.0079	2.14332e-17	2.03475e-14	8.41817	14.6699	-3.11552
ENSG00000127914	AKAP9	E041	9.424	0.00817172	13.3411	0.000259654	0.00619538	3.79343	6.67255	-3.11065
ENSG00000085719	CPNE3	E005	9.75696	0.0582546	8.35441	0.00384753	0.0457521	3.59498	6.32473	-3.11018
ENSG00000173821	RNF213	E029	8.06059	0.00835431	11.3192	0.000767087	0.0141788	3.40391	5.98869	-3.10875
ENSG00000253729	PRKDC	E077	45.6341	0.0590463	15.1187	0.000100958	0.0029522	8.07463	14.0653	-3.1065
ENSG00000151779	NBAS	E052	7.70669	0.0109075	11.3072	0.00077208	0.0142465	3.43174	6.03355	-3.10471
ENSG00000123384	LRP1	E056	7.27067	0.00937699	10.1102	0.00147453	0.022928	3.22687	5.67451	-3.10441
ENSG00000183495	EP400	E008	31.4117	0.0086244	37.2009	1.06565e-09	1.77041e-07	6.54976	11.449	-3.10376
ENSG00000174231	PRPF8	E069	144.501	0.000660282	210.424	1.10983e-47	1.51843e-43	14.44	24.5657	-3.10211
ENSG00000008710	PKD1	E111	17.1514	0.00853996	22.171	2.49412e-06	0.000145508	4.9693	8.71183	-3.10159
ENSG00000104814	MAP4K1	E016	5.61524	0.0134666	8.3591	0.00383761	0.0456846	2.97134	5.22354	-3.10065
ENSG00000204386	NEU1	E001	5.81448	0.0149964	8.60297	0.00335616	0.0414929	3.08432	5.42029	-3.09929
ENSG00000117724	CENPF	E009	16.4129	0.00447137	22.3837	2.23265e-06	0.000132269	5.10756	8.94535	-3.09695
ENSG00000079432	CIC	E002	13.8613	0.0105986	17.5086	2.86009e-05	0.00107974	4.54048	7.95986	-3.09678
ENSG00000137812	KNL1	E006	8.45569	0.00993502	10.0885	0.00149197	0.023131	3.65874	6.42014	-3.09442
ENSG00000100815	TRIP11	E024	7.44643	0.0114428	11.8804	0.000567266	0.0113059	3.39207	5.95294	-3.09303
ENSG00000109472	CPE	E003	6.58372	0.0110784	9.65168	0.00189178	0.0274672	3.21274	5.63671	-3.09
ENSG00000143252	SDHC	E006	8.39062	0.00794661	12.8561	0.00033638	0.00758123	3.69309	6.46883	-3.08356
ENSG00000182670	TTC3	E031	16.2543	0.00415342	25.1236	5.377e-07	3.98926e-05	4.84486	8.47034	-3.08296
ENSG00000151914	DST	E083	11.2366	0.02397	11.5274	0.000685788	0.0130359	4.07065	7.12366	-3.08121
ENSG00000036257	CUL3	E047	8.46147	0.00945115	12.5215	0.000402287	0.00871206	3.69611	6.46552	-3.07534
ENSG00000113161	HMGCR	E004	10.141	0.0122623	13.4115	0.000250086	0.00603036	3.95335	6.91288	-3.0752
ENSG00000070018	LRP6	E028	7.97164	0.00771974	9.78211	0.00176218	0.0260495	3.33293	5.83184	-3.07419
ENSG00000010256	UQCRC1	E011	6.57977	0.00943582	9.9705	0.00159069	0.0242052	3.25505	5.69575	-3.0738
ENSG00000107331	ABCA2	E083	10.9974	0.00813315	14.2409	0.000160832	0.00428006	4.07271	7.11649	-3.07184
ENSG00000131711	MAP1B	E012	30.5089	0.00398766	62.1449	3.19097e-15	1.92775e-12	5.88231	10.2453	-3.07174
ENSG00000153404	PLEKHG4B	E018	5.25884	0.0117491	8.26337	0.00404529	0.0474167	2.9228	5.11412	-3.07118
ENSG00000253729	PRKDC	E075	22.1116	0.0680084	10.3394	0.00130217	0.0209497	5.66307	9.8623	-3.06822
ENSG00000138767	CNOT6L	E021	11.5026	0.0161905	13.3698	0.000255713	0.00612399	4.08504	7.13139	-3.06617
ENSG00000075275	CELSR1	E042	8.08711	0.0252244	10.6957	0.00107383	0.0182373	3.56293	6.2239	-3.06566
ENSG00000140598	EFL1	E036	7.9277	0.0125815	11.0635	0.000880427	0.0157171	3.52806	6.15687	-3.05927
ENSG00000108352	RAPGEFL1	E035	7.4053	0.00924998	9.55254	0.00199673	0.0285582	3.25914	5.68876	-3.05851
ENSG00000115464	USP34	E122	9.36137	0.00724772	13.9602	0.000186722	0.00481373	3.72983	6.5054	-3.0575
ENSG00000170471	RALGAPB	E013	6.8103	0.00891414	9.18463	0.00244057	0.0329722	3.17547	5.54017	-3.05509
ENSG00000066279	ASPM	E026	15.0193	0.00481003	20.5214	5.89685e-06	0.000296229	4.79019	8.33797	-3.05501
ENSG00000149311	ATM	E029	21.4677	0.0519507	13.3167	0.00026305	0.00625205	5.3825	9.35368	-3.05153
ENSG00000166783	KIAA0430	E057	16.2111	0.0282019	13.8389	0.000199171	0.00506394	4.88485	8.49634	-3.05137
ENSG00000149311	ATM	E061	14.0727	0.0176786	16.529	4.79111e-05	0.00162966	4.36763	7.60293	-3.05116
ENSG00000127914	AKAP9	E039	16.3583	0.0195781	15.9266	6.58475e-05	0.00209542	5.0088	8.70961	-3.05107
ENSG00000134769	DTNA	E082	7.76802	0.0122381	10.2772	0.00134688	0.0214879	3.44776	6.00833	-3.05004
ENSG00000103549	RNF40	E008	7.11578	0.009012	10.2193	0.00138979	0.0219868	3.29363	5.74045	-3.04967
ENSG00000155621	C9orf85	E014	7.12586	0.0123547	10.8062	0.0010116	0.0174481	3.46335	6.0334	-3.04802
ENSG00000086758	HUWE1	E088	11.4979	0.02809	11.6753	0.000633341	0.0122921	4.17055	7.25832	-3.04798
ENSG00000178209	PLEC	E032	12.809	0.0109697	18.5897	1.62093e-05	0.000676615	4.22178	7.3438	-3.04538
ENSG00000153560	UBP1	E043	10.7693	0.0056662	15.1108	0.000101379	0.00296189	3.94445	6.86395	-3.04519
ENSG00000147251	DOCK11	E023	8.23011	0.0177966	9.48943	0.00206659	0.0293161	3.52827	6.14302	-3.04505
ENSG00000152359	POC5	E035	9.72588	0.0190591	11.9195	0.0005555	0.0111421	3.92631	6.83218	-3.04486
ENSG00000057294	PKP2	E026	7.53037	0.0174955	9.35933	0.00221854	0.0308303	3.34163	5.81786	-3.04343
ENSG00000132359	RAP1GAP2	E023	6.04564	0.0125735	8.31296	0.00393633	0.046498	2.98555	5.19968	-3.04304
ENSG00000138443	ABI2	E010	6.01411	0.0113863	8.82555	0.00297043	0.0379818	3.12726	5.44257	-3.03959
ENSG00000181555	SETD2	E035	18.9503	0.0200277	17.4675	2.92265e-05	0.00109851	5.48609	9.51278	-3.03917
ENSG00000197969	VPS13A	E043	6.26792	0.0101817	8.29124	0.00398368	0.046893	3.03194	5.27324	-3.03496
ENSG00000151914	DST	E105	14.3918	0.0145608	16.0458	6.18284e-05	0.00199648	4.64546	8.06038	-3.03394
ENSG00000072121	ZFYVE26	E054	12.3718	0.0213038	12.9978	0.000311857	0.00713269	4.37269	7.58987	-3.03351
ENSG00000065526	SPEN	E015	15.9217	0.00602119	19.2302	1.15867e-05	0.000515776	4.93438	8.55681	-3.03343
ENSG00000198862	LTN1	E037	13.1128	0.023654	11.9972	0.000532802	0.0107826	4.28588	7.43937	-3.03285
ENSG00000112159	MDN1	E047	26.2246	0.0298108	17.5477	2.80197e-05	0.00106297	6.30454	10.9003	-3.03162
ENSG00000198793	MTOR	E069	10.5921	0.036571	10.179	0.00142052	0.0223301	4.01269	6.96612	-3.03121
ENSG00000136068	FLNB	E014	7.8832	0.00789098	11.0771	0.000873995	0.0156298	3.4549	6.00204	-3.03103
ENSG00000198707	CEP290	E030	5.77727	0.011975	8.35096	0.00385484	0.0458029	3.01507	5.23924	-3.02943
ENSG00000066933	MYO9A	E026	7.58995	0.020326	8.81696	0.00298444	0.0381109	3.22929	5.60864	-3.0278
ENSG00000187815	ZFP69	E002	9.55695	0.0363035	10.4214	0.00124561	0.0202556	3.91219	6.78538	-3.02472
ENSG00000086758	HUWE1	E065	29.6103	0.0172694	25.0609	5.55472e-07	4.08851e-05	6.66557	11.5022	-3.02461
ENSG00000182670	TTC3	E016	14.1627	0.0109139	18.4924	1.70584e-05	0.000705418	4.56933	7.91495	-3.02286
ENSG00000138246	DNAJC13	E001	8.52833	0.0138721	12.1916	0.000480061	0.00996491	3.55901	6.17203	-3.02109
ENSG00000151914	DST	E082	13.7212	0.00578363	18.2681	1.91895e-05	0.000777613	4.51377	7.81689	-3.02091
ENSG00000152359	POC5	E036	7.01758	0.0122518	9.86264	0.00168669	0.0252449	3.32149	5.76134	-3.02062
ENSG00000086758	HUWE1	E063	35.3309	0.0113403	33.269	8.02514e-09	1.06175e-06	7.28697	12.5428	-3.01808
ENSG00000105429	MEGF8	E002	5.25111	0.0119216	8.30062	0.00396315	0.0467224	2.7852	4.82838	-3.01366
ENSG00000131711	MAP1B	E011	14.2256	0.0048578	30.4662	3.39738e-08	3.75567e-06	4.05446	7.01654	-3.01242
ENSG00000023191	RNH1	E027	6.57706	0.00861249	9.65503	0.00188834	0.0274264	3.27273	5.66563	-3.00836
ENSG00000074755	ZZEF1	E076	5.7367	0.0123788	8.49935	0.00355274	0.0432225	2.87906	4.98542	-3.00735
ENSG00000100796	PPP4R3A	E034	14.8933	0.00527806	19.8004	8.59629e-06	0.000404901	4.81406	8.30556	-3.00092
ENSG00000086758	HUWE1	E081	28.5441	0.0513911	13.2675	0.000270054	0.00638199	6.56123	11.2764	-2.99819
ENSG00000138767	CNOT6L	E020	8.71106	0.0148581	10.3601	0.00128769	0.0207835	3.58685	6.19464	-2.99625
ENSG00000127914	AKAP9	E004	6.28909	0.0115413	8.30098	0.00396238	0.0467209	3.0998	5.35643	-2.99611
ENSG00000253729	PRKDC	E096	8.70185	0.0296039	9.13526	0.0025073	0.0336509	3.60001	6.21658	-2.99559
ENSG00000153201	RANBP2	E026	22.7371	0.00881232	24.9342	5.93194e-07	4.32806e-05	5.98081	10.2869	-2.99544
ENSG00000100697	DICER1	E039	13.9016	0.00463306	20.0584	7.51136e-06	0.000362235	4.52562	7.80437	-2.99532
ENSG00000151914	DST	E123	15.513	0.0132687	17.1635	3.42966e-05	0.00124992	4.78553	8.24879	-2.99509
ENSG00000198198	SZT2	E024	6.13961	0.013037	8.81958	0.00298015	0.0380663	3.02016	5.21618	-2.99257
ENSG00000247081	BAALC-AS1	E011	5.91895	0.0108794	9.01132	0.00268313	0.0352827	3.11444	5.3764	-2.99026
ENSG00000160199	PKNOX1	E002	5.95124	0.014084	8.76357	0.00307306	0.0389135	3.13853	5.41735	-2.98972
ENSG00000007202	KIAA0100	E070	13.0736	0.0262732	12.9365	0.000322233	0.00731287	4.47608	7.71176	-2.98922
ENSG00000253729	PRKDC	E076	39.5256	0.027508	21.7661	3.07991e-06	0.000172823	7.65062	13.0939	-2.98845
ENSG00000131437	KIF3A	E002	6.57519	0.0131326	8.91732	0.00282478	0.0366108	3.21838	5.55311	-2.98801
ENSG00000153827	TRIP12	E075	8.13605	0.00830646	11.2202	0.00080914	0.0147421	3.50959	6.05244	-2.98695
ENSG00000048707	VPS13D	E042	7.63455	0.0195561	9.11871	0.00253008	0.0338764	3.37809	5.82347	-2.98374
ENSG00000135049	AGTPBP1	E028	8.43657	0.00721866	11.3689	0.000746863	0.013887	3.63537	6.26223	-2.98106
ENSG00000086758	HUWE1	E075	21.871	0.0327992	15.8345	6.91299e-05	0.00217635	5.76962	9.90273	-2.98001
ENSG00000174231	PRPF8	E072	74.886	0.00604372	65.6946	5.2649e-16	3.75631e-13	10.6372	18.0033	-2.97341
ENSG00000149639	SOGA1	E010	6.45886	0.00929015	9.06009	0.0026125	0.0346509	3.15175	5.4227	-2.97054
ENSG00000197102	DYNC1H1	E024	23.7181	0.0135562	22.8278	1.77187e-06	0.00010946	6.04096	10.3463	-2.97033
ENSG00000198825	INPP5F	E011	10.2468	0.00886127	13.7404	0.000209888	0.00526449	3.99212	6.85776	-2.9673
ENSG00000172318	B3GALT1	E003	6.55145	0.022427	17.0738	3.59551e-05	0.00129776	3.0741	5.285	-2.96541
ENSG00000149418	ST14	E011	10.0525	0.00692527	15.1984	9.67834e-05	0.00285271	3.97557	6.82623	-2.96444
ENSG00000253729	PRKDC	E095	16.3121	0.023194	15.1564	9.89609e-05	0.00290585	4.94914	8.48259	-2.96253
ENSG00000158079	PTPDC1	E006	9.18681	0.0240839	9.76953	0.00177428	0.0261934	3.78359	6.49521	-2.96165
ENSG00000103657	HERC1	E074	14.9691	0.00722378	18.0107	2.19662e-05	0.000869486	4.75114	8.14459	-2.96159
ENSG00000111481	COPZ1	E032	6.02766	0.0123161	8.36338	0.00382859	0.0456122	3.12428	5.36671	-2.96066
ENSG00000138246	DNAJC13	E017	13.3811	0.00548618	20.2255	6.88293e-06	0.000337377	4.49184	7.699	-2.9583
ENSG00000144554	FANCD2	E012	15.4109	0.00432685	21.1349	4.28069e-06	0.000227212	4.93725	8.45594	-2.95798
ENSG00000115464	USP34	E121	9.8499	0.0183128	11.627	0.000650032	0.0125251	3.89424	6.6764	-2.9547
ENSG00000151779	NBAS	E058	16.5219	0.00366546	23.1186	1.52306e-06	9.63907e-05	5.08937	8.70929	-2.95458
ENSG00000145730	PAM	E005	9.3639	0.0269718	9.12836	0.00251677	0.0337449	3.86311	6.62236	-2.95386
ENSG00000143776	CDC42BPA	E032	7.64287	0.00800244	10.0961	0.0014858	0.0230633	3.40583	5.83993	-2.95195
ENSG00000253729	PRKDC	E067	51.7545	0.00179145	68.9602	1.0047e-16	8.31612e-14	8.76152	14.8527	-2.94797
ENSG00000167395	ZNF646	E003	13.9821	0.00525663	17.8536	2.38572e-05	0.000932176	4.61246	7.88836	-2.94627
ENSG00000060749	QSER1	E008	14.9905	0.0226334	11.9745	0.000539343	0.0108819	4.47791	7.65834	-2.94512
ENSG00000149639	SOGA1	E011	7.21919	0.0105809	9.69433	0.00184838	0.0269893	3.34376	5.7273	-2.94511
ENSG00000147874	HAUS6	E017	6.40266	0.0117727	8.98986	0.00271482	0.035586	3.15732	5.40831	-2.94428
ENSG00000139734	DIAPH3	E041	13.2836	0.00551182	18.3367	1.85104e-05	0.000754921	4.58145	7.83009	-2.942
ENSG00000115464	USP34	E117	6.58787	0.0112077	9.14726	0.0024909	0.0334791	3.18208	5.44783	-2.94128
ENSG00000068308	OTUD5	E019	7.33461	0.00930894	11.0549	0.000884553	0.0157762	3.4486	5.90224	-2.94119
ENSG00000182253	SYNM	E005	8.93105	0.00826626	13.639	0.000221538	0.00549566	3.62509	6.19959	-2.93795
ENSG00000088387	DOCK9	E064	7.35997	0.0150467	9.20377	0.00241517	0.0327356	3.34886	5.72796	-2.93681
ENSG00000116984	MTR	E005	10.7809	0.00726082	14.2398	0.000160935	0.00428177	4.05947	6.93355	-2.9337
ENSG00000133858	ZFC3H1	E059	21.9974	0.0139792	21.5894	3.37717e-06	0.000186755	5.74965	9.789	-2.93116
ENSG00000205726	ITSN1	E009	7.6047	0.00797681	9.77403	0.00176994	0.0261465	3.46073	5.91193	-2.93021
ENSG00000164190	NIPBL	E020	6.66857	0.00992643	8.64826	0.00327373	0.0407511	3.18675	5.44367	-2.92815
ENSG00000132466	ANKRD17	E049	15.499	0.0284118	11.8763	0.000568525	0.0113242	4.71431	8.03142	-2.92425
ENSG00000153201	RANBP2	E023	21.0631	0.0254364	14.6941	0.000126443	0.00353053	5.78974	9.84457	-2.92396
ENSG00000172869	DMXL1	E031	16.1659	0.0117748	17.605	2.71877e-05	0.0010375	4.90566	8.35097	-2.92152
ENSG00000253729	PRKDC	E106	7.68269	0.0104924	10.1413	0.00144987	0.0226431	3.4151	5.82445	-2.92028
ENSG00000165458	INPPL1	E005	11.2322	0.00692107	14.8654	0.00011546	0.00327656	4.21384	7.17658	-2.91802
ENSG00000032219	ARID4A	E023	6.56212	0.00938628	8.41548	0.00372039	0.0446895	3.18866	5.43563	-2.91596
ENSG00000180694	TMEM64	E008	6.57708	0.010393	8.38081	0.00379204	0.0452974	3.16829	5.40073	-2.91565
ENSG00000152894	PTPRK	E060	9.90144	0.00646914	12.0413	0.000520355	0.0105785	3.83121	6.5245	-2.9146
ENSG00000125676	THOC2	E071	23.646	0.0271837	16.9568	3.82404e-05	0.00136458	6.18991	10.497	-2.91279
ENSG00000140265	ZSCAN29	E012	19.3136	0.0878363	9.05934	0.00261357	0.0346607	5.44325	9.24239	-2.9118
ENSG00000197102	DYNC1H1	E013	16.9228	0.0187978	16.1099	5.97719e-05	0.00194302	5.1694	8.78003	-2.91073
ENSG00000114127	XRN1	E028	14.0158	0.00767833	15.0832	0.000102873	0.00299244	4.4117	7.49941	-2.9086
ENSG00000024048	UBR2	E023	14.3899	0.0048886	19.1114	1.23304e-05	0.000542244	4.81705	8.18252	-2.90799
ENSG00000145703	IQGAP2	E002	20.4755	0.0176629	18.7294	1.50639e-05	0.000636805	5.65053	9.5742	-2.90161
ENSG00000180357	ZNF609	E007	14.6875	0.0179077	16.7633	4.23447e-05	0.00148015	4.66077	7.90861	-2.90028
ENSG00000197102	DYNC1H1	E011	10.1317	0.0351641	8.76251	0.00307486	0.0389253	3.99203	6.78032	-2.90025
ENSG00000101596	SMCHD1	E020	6.75587	0.00888319	9.06497	0.00260553	0.034588	3.21644	5.46695	-2.89902
ENSG00000115904	SOS1	E028	9.09184	0.0066482	11.3857	0.000740095	0.0137898	3.74263	6.35432	-2.89616
ENSG00000197102	DYNC1H1	E028	18.7949	0.00885224	21.6302	3.30598e-06	0.000183692	5.40621	9.15279	-2.89424
ENSG00000100418	DESI1	E004	7.3462	0.010121	10.2212	0.00138837	0.0219673	3.53731	6.00029	-2.88945
ENSG00000091409	ITGA6	E020	10.3681	0.0115355	12.1763	0.000484003	0.0100244	4.03552	6.84028	-2.88874
ENSG00000151914	DST	E104	14.6512	0.0355137	10.6031	0.001129	0.0189142	4.77343	8.08119	-2.88785
ENSG00000138246	DNAJC13	E018	14.8256	0.00473118	21.629	3.30804e-06	0.000183762	4.76559	8.06799	-2.88783
ENSG00000137337	MDC1	E027	20.1212	0.00331282	25.5859	4.23124e-07	3.24799e-05	5.66517	9.57541	-2.88729
ENSG00000138698	RAP1GDS1	E010	7.30095	0.0084023	9.69296	0.00184976	0.027006	3.42832	5.81309	-2.8864
ENSG00000186001	LRCH3	E012	10.751	0.0064918	13.0826	0.000298056	0.00688838	4.11613	6.97317	-2.88624
ENSG00000101752	MIB1	E010	18.2554	0.0255617	14.4191	0.000146308	0.00397356	4.97901	8.42372	-2.88595
ENSG00000075292	ZNF638	E017	27.0453	0.0024248	36.2378	1.74646e-09	2.73725e-07	6.68672	11.2719	-2.88349
ENSG00000163939	PBRM1	E046	8.41756	0.00949089	9.84835	0.00169984	0.0253812	3.50944	5.94526	-2.88169
ENSG00000090686	USP48	E054	28.029	0.00903024	28.479	9.47209e-08	8.98127e-06	6.76325	11.3954	-2.88164
ENSG00000198862	LTN1	E039	12.8406	0.0126073	13.0016	0.000311217	0.00712124	4.29355	7.26545	-2.88103
ENSG00000151240	DIP2C	E028	9.85194	0.00672675	11.8614	0.000573087	0.011381	3.90694	6.61419	-2.88059
ENSG00000130723	PRRC2B	E001	7.10576	0.0197039	8.62393	0.00331775	0.0411669	3.28262	5.56082	-2.88001
ENSG00000125686	MED1	E017	10.0314	0.00749524	13.3404	0.000259755	0.00619691	3.72077	6.29872	-2.87897
ENSG00000160959	LRRC14	E003	6.57813	0.00903297	8.86113	0.00291307	0.0374543	3.30936	5.60324	-2.87721
ENSG00000090686	USP48	E056	14.6452	0.0108114	16.8077	4.13655e-05	0.00145313	4.90123	8.27859	-2.87569
ENSG00000112159	MDN1	E046	16.2472	0.00380191	20.1639	7.10805e-06	0.000346376	5.06417	8.55104	-2.87534
ENSG00000173821	RNF213	E030	20.6972	0.0521201	9.61487	0.00193009	0.0278878	5.64719	9.52358	-2.87393
ENSG00000181804	SLC9A9	E011	6.89066	0.0132791	9.89336	0.00165876	0.024928	3.31835	5.61506	-2.87376
ENSG00000116991	SIPA1L2	E019	17.2842	0.00368493	21.8414	2.96136e-06	0.000167342	5.15386	8.69849	-2.87353
ENSG00000100697	DICER1	E038	13.463	0.00446116	18.4337	1.75922e-05	0.000723565	4.5254	7.64454	-2.87291
ENSG00000115464	USP34	E100	18.5585	0.0228618	16.1758	5.77282e-05	0.00188928	5.37384	9.06037	-2.86967
ENSG00000164327	RICTOR	E017	8.23491	0.0072789	8.73211	0.00312654	0.0393655	3.24052	5.47889	-2.86857
ENSG00000080345	RIF1	E035	8.383	0.0098469	10.3727	0.00127894	0.0206804	3.51317	5.93701	-2.86754
ENSG00000159459	UBR1	E062	7.22492	0.0136792	8.22803	0.00412483	0.0480405	3.29048	5.56013	-2.86553
ENSG00000197102	DYNC1H1	E016	40.3701	0.0165712	27.8781	1.29202e-07	1.17203e-05	7.97985	13.3598	-2.86058
ENSG00000253729	PRKDC	E064	31.0577	0.0252844	18.5446	1.65976e-05	0.000689007	6.89855	11.5776	-2.86015
ENSG00000253729	PRKDC	E093	21.6261	0.0110477	22.2143	2.43855e-06	0.000142723	5.78582	9.72771	-2.85769
ENSG00000152601	MBNL1	E009	9.92035	0.0065855	11.9155	0.0005567	0.0111555	3.69768	6.23436	-2.85544
ENSG00000112977	DAP	E012	17.2993	0.0632314	8.15058	0.00430474	0.049492	5.35821	8.99876	-2.84684
ENSG00000117523	PRRC2C	E014	70.387	0.00101833	80.2913	3.23095e-19	4.24567e-16	10.1572	16.8573	-2.84405
ENSG00000110619	CARS	E046	14.8221	0.0233658	12.9301	0.000323348	0.00733371	4.98445	8.37134	-2.84348
ENSG00000091651	ORC6	E013	6.94613	0.0110813	9.30445	0.00228598	0.0314982	3.42586	5.76527	-2.84291
ENSG00000100697	DICER1	E042	14.8988	0.00486648	19.7937	8.62685e-06	0.000405848	4.7995	8.05881	-2.84045
ENSG00000116062	MSH6	E013	22.9606	0.00319983	29.5861	5.34876e-08	5.5489e-06	6.20829	10.3963	-2.83909
ENSG00000100578	KIAA0586	E027	13.2778	0.0264347	11.2198	0.0008093	0.0147438	4.57426	7.67976	-2.83789
ENSG00000140575	IQGAP1	E019	50.5102	0.00136815	63.0885	1.97625e-15	1.24906e-12	8.74696	14.552	-2.83497
ENSG00000203667	COX20	E006	6.65075	0.0099047	8.91056	0.00283527	0.0367137	3.37559	5.67228	-2.83414
ENSG00000172869	DMXL1	E038	15.0364	0.00610861	17.5097	2.85852e-05	0.00107954	4.77728	8.01282	-2.83405
ENSG00000108510	MED13	E018	22.4411	0.004628	23.0682	1.56353e-06	9.86063e-05	5.71594	9.57192	-2.83384
ENSG00000132549	VPS13B	E013	7.3055	0.012981	9.34323	0.0022381	0.0310318	3.46394	5.81893	-2.83293
ENSG00000135454	B4GALNT1	E007	7.33232	0.011849	9.41249	0.00215512	0.0301508	3.4654	5.82003	-2.83162
ENSG00000119397	CNTRL	E023	8.74183	0.0216611	8.62318	0.00331911	0.0411728	3.7807	6.34714	-2.83154
ENSG00000164088	PPM1M	E004	6.45523	0.0105122	8.7863	0.00303502	0.0385713	3.34902	5.62235	-2.82864
ENSG00000006118	TMEM132A	E039	11.9689	0.0142563	12.378	0.000434433	0.00922947	4.40635	7.38576	-2.82714
ENSG00000120800	UTP20	E016	7.47721	0.00871023	8.82364	0.00297353	0.0380089	3.40214	5.7089	-2.82635
ENSG00000107560	RAB11FIP2	E011	19.6769	0.00387065	24.6955	6.71413e-07	4.81688e-05	5.42847	9.08299	-2.82617
ENSG00000134313	KIDINS220	E046	16.8406	0.00480497	20.2475	6.80416e-06	0.000334158	5.05955	8.46956	-2.82528
ENSG00000086758	HUWE1	E077	10.0673	0.0074528	13.1057	0.000294401	0.00682928	4.02316	6.74188	-2.82286
ENSG00000159459	UBR1	E060	7.9486	0.00962375	9.4497	0.00211183	0.0297294	3.48512	5.84374	-2.82259
ENSG00000148187	MRRF	E021	7.71279	0.0290968	8.25285	0.00406881	0.0476108	3.67424	6.15871	-2.82184
ENSG00000132466	ANKRD17	E054	22.0659	0.0241705	15.8751	6.7664e-05	0.00214209	5.74296	9.5923	-2.81925
ENSG00000099326	MZF1	E023	7.36252	0.0095116	9.39214	0.00217918	0.0304051	3.52954	5.91427	-2.81909
ENSG00000171634	BPTF	E008	21.7565	0.0284714	13.9052	0.000192265	0.00493041	5.87695	9.81315	-2.81892
ENSG00000075568	TMEM131	E050	12.0854	0.00632583	15.1626	9.86359e-05	0.00289704	4.42546	7.40605	-2.81826
ENSG00000055609	KMT2C	E037	61.0697	0.00475207	50.3606	1.27936e-12	4.37594e-10	9.41777	15.5898	-2.8162
ENSG00000146872	TLK2	E009	7.89176	0.0228976	8.32732	0.00390533	0.0462423	3.65445	6.11951	-2.81613
ENSG00000116062	MSH6	E012	34.3532	0.0719846	10.2677	0.00135381	0.0215728	7.5907	12.619	-2.81399
ENSG00000112159	MDN1	E050	8.98243	0.00765655	10.6482	0.00110178	0.0185791	3.83061	6.40901	-2.81247
ENSG00000166004	CEP295	E009	13.2246	0.028471	11.0254	0.0008987	0.0159673	4.60343	7.69338	-2.81196
ENSG00000118518	RNF146	E021	8.056	0.00909938	10.7265	0.00105609	0.0180216	3.73158	6.24306	-2.81156
ENSG00000115232	ITGA4	E001	20.6432	0.010542	19.8838	8.22934e-06	0.000390942	5.5722	9.29739	-2.81156
ENSG00000064309	CDON	E026	16.4229	0.0045718	21.7981	3.02896e-06	0.000170582	5.06133	8.4517	-2.81125
ENSG00000086758	HUWE1	E070	40.3977	0.0208929	23.5211	1.23549e-06	8.14056e-05	7.99526	13.271	-2.81053
ENSG00000112659	CUL9	E016	7.57592	0.0151156	9.09948	0.00255683	0.0341051	3.55614	5.94926	-2.81013
ENSG00000120942	UBIAD1	E011	11.123	0.0172755	11.5258	0.000686374	0.0130417	4.31435	7.20783	-2.80774
ENSG00000149196	HIKESHI	E013	6.24253	0.0128616	8.37144	0.00381163	0.0454673	3.32719	5.56014	-2.80253
ENSG00000154359	LONRF1	E028	38.0608	0.0376362	16.0494	6.17106e-05	0.0019935	7.96793	13.2079	-2.80239
ENSG00000101639	CEP192	E007	10.2449	0.0238374	9.35064	0.00222908	0.030938	4.09997	6.84472	-2.80203
ENSG00000164970	FAM219A	E014	9.91521	0.00804658	13.3836	0.000253839	0.0060954	3.97798	6.63734	-2.79798
ENSG00000197858	GPAA1	E007	6.96736	0.00982199	8.998	0.00270275	0.0354798	3.46345	5.7809	-2.79661
ENSG00000115464	USP34	E115	29.7725	0.00257617	37.5139	9.07632e-10	1.54317e-07	6.82739	11.328	-2.79321
ENSG00000120868	APAF1	E024	7.00073	0.00938779	8.68412	0.00320995	0.0401397	3.3653	5.61332	-2.79224
ENSG00000133731	IMPA1	E024	7.99081	0.0192666	8.61877	0.00332717	0.0412419	3.66613	6.1127	-2.79191
ENSG00000117713	ARID1A	E002	51.6904	0.0148956	33.037	9.04214e-09	1.17034e-06	8.90792	14.6977	-2.78915
ENSG00000174231	PRPF8	E066	254.948	0.00797464	83.3148	6.99753e-20	1.0433e-16	19.6632	31.196	-2.78758
ENSG00000167522	ANKRD11	E009	20.1905	0.0258517	13.4162	0.000249464	0.00602025	5.78912	9.61273	-2.78623
ENSG00000104517	UBR5	E072	37.1613	0.0279399	17.2539	3.2703e-05	0.00120202	7.57773	12.5351	-2.78526
ENSG00000090686	USP48	E057	14.8427	0.00512123	18.5089	1.69114e-05	0.000700517	5.00946	8.32662	-2.78467
ENSG00000187790	FANCM	E015	10.7523	0.00581778	12.3865	0.00043244	0.00920194	4.25506	7.07615	-2.78134
ENSG00000065526	SPEN	E014	14.3751	0.00596014	15.1972	9.68449e-05	0.00285416	4.81108	7.99438	-2.78122
ENSG00000143061	IGSF3	E010	6.77256	0.00920303	8.37344	0.00380745	0.0454512	3.32419	5.53102	-2.77812
ENSG00000178209	PLEC	E034	6.42469	0.00916066	9.2651	0.00233562	0.0319553	3.10198	5.16194	-2.77757
ENSG00000005810	MYCBP2	E045	9.08481	0.00653867	10.062	0.00151355	0.0233738	3.78198	6.28866	-2.77734
ENSG00000127616	SMARCA4	E006	11.836	0.00599887	14.4529	0.00014371	0.00391764	4.48601	7.44092	-2.76858
ENSG00000134644	PUM1	E063	15.0315	0.00401362	16.5684	4.69259e-05	0.00160483	4.84643	8.03244	-2.76709
ENSG00000197081	IGF2R	E003	39.8599	0.0186904	25.0223	5.66703e-07	4.15801e-05	7.87811	12.9802	-2.76646
ENSG00000139318	DUSP6	E007	6.80581	0.0119319	8.52315	0.00350658	0.0428087	3.39132	5.63032	-2.76624
ENSG00000153827	TRIP12	E048	20.3404	0.00369505	24.9986	5.73718e-07	4.2055e-05	5.75287	9.51784	-2.76534
ENSG00000164327	RICTOR	E049	10.8527	0.00727335	10.3931	0.00126485	0.0205096	3.74437	6.20838	-2.76119
ENSG00000116791	CRYZ	E021	7.26879	0.00989672	8.55573	0.00344436	0.0422688	3.44546	5.71242	-2.759
ENSG00000198589	LRBA	E069	15.6439	0.0100571	15.4391	8.5205e-05	0.00258463	5.02149	8.30494	-2.75669
ENSG00000103657	HERC1	E062	16.9716	0.0059395	18.4922	1.706e-05	0.000705418	5.25003	8.67526	-2.75376
ENSG00000115806	GORASP2	E006	14.6876	0.00464671	18.1525	2.03906e-05	0.00081854	5.02179	8.30058	-2.75343
ENSG00000196455	PIK3R4	E036	27.7309	0.00379169	32.3799	1.2679e-08	1.57029e-06	6.80625	11.2072	-2.74975
ENSG00000080839	RBL1	E025	15.1369	0.00427066	18.9271	1.35809e-05	0.000586479	4.91901	8.12626	-2.74954
ENSG00000149311	ATM	E032	9.00562	0.010242	10.9281	0.000947188	0.0166306	3.64302	6.02738	-2.74863
ENSG00000153066	TXNDC11	E029	8.47182	0.00983677	10.6146	0.00112196	0.018828	3.82209	6.32161	-2.74798
ENSG00000075539	FRYL	E060	23.5498	0.0147304	17.7947	2.46066e-05	0.00095706	5.99495	9.88314	-2.74781
ENSG00000171988	JMJD1C	E034	10.5426	0.00638254	12.2892	0.000455578	0.00957297	4.04441	6.68679	-2.74737
ENSG00000075568	TMEM131	E056	20.0848	0.0105591	19.4533	1.0309e-05	0.000470773	5.74282	9.46814	-2.74571
ENSG00000138658	ZGRF1	E016	13.3734	0.0245856	9.92869	0.00162723	0.0246035	4.84856	8.00416	-2.74499
ENSG00000137601	NEK1	E042	8.24481	0.00828363	8.97735	0.00273347	0.0357498	3.68918	6.09871	-2.74435
ENSG00000100888	CHD8	E057	29.0726	0.0293524	14.9617	0.000109716	0.00314774	6.93704	11.4004	-2.74037
ENSG00000110318	CEP126	E006	8.72058	0.00718002	12.4515	0.000417659	0.00896151	3.87654	6.40183	-2.73985
ENSG00000100888	CHD8	E058	53.9486	0.00321804	52.2568	4.86962e-13	1.84166e-10	9.38432	15.3309	-2.73931
ENSG00000078674	PCM1	E003	6.45285	0.00922916	8.53059	0.00349226	0.0426737	3.28696	5.43107	-2.73922
ENSG00000117523	PRRC2C	E009	81.4758	0.00185155	78.1121	9.7354e-19	1.17324e-15	11.0921	18.0316	-2.73878
ENSG00000003393	ALS2	E040	7.53374	0.0107702	8.52681	0.00349952	0.0427324	3.49828	5.77696	-2.73731
ENSG00000113522	RAD50	E003	29.165	0.0130424	23.2921	1.39172e-06	8.95184e-05	6.9204	11.3639	-2.73564
ENSG00000184445	KNTC1	E007	15.0217	0.00482992	18.0968	2.09949e-05	0.000838028	5.0438	8.30433	-2.73185
ENSG00000178209	PLEC	E035	8.12347	0.00731235	11.4655	0.000709009	0.0133596	3.51653	5.80019	-2.73087
ENSG00000028528	SNX1	E040	18.7443	0.0618385	8.65077	0.00326924	0.040718	5.72247	9.40685	-2.72914
ENSG00000011201	ANOS1	E006	8.24599	0.00831467	8.76887	0.00306415	0.0388301	3.61075	5.95032	-2.72656
ENSG00000152223	EPG5	E057	38.0049	0.0282504	18.1066	2.08873e-05	0.000834305	7.67833	12.567	-2.72622
ENSG00000163939	PBRM1	E048	13.3191	0.00512924	14.6343	0.000130519	0.00362647	4.52749	7.44946	-2.7242
ENSG00000116584	ARHGEF2	E046	14.7535	0.0040695	20.2331	6.85565e-06	0.00033619	4.91565	8.08105	-2.72241
ENSG00000141458	NPC1	E048	10.9342	0.00541436	12.8005	0.00034652	0.00776386	4.29844	7.07164	-2.7218
ENSG00000074755	ZZEF1	E074	10.5477	0.0418604	8.64611	0.0032776	0.0407884	4.05584	6.67395	-2.7213
ENSG00000108582	CPD	E001	33.2496	0.0280036	16.1473	5.86021e-05	0.00191314	7.08396	11.5964	-2.72017
ENSG00000143106	PSMA5	E001	11.7951	0.00845321	13.7826	0.000205223	0.00517821	4.59981	7.5615	-2.7197
ENSG00000117523	PRRC2C	E008	27.6995	0.0021781	29.8601	4.64384e-08	4.90066e-06	6.52255	10.6878	-2.71943
ENSG00000012983	MAP4K5	E035	9.43289	0.0232571	8.23256	0.00411455	0.0479555	3.82762	6.29508	-2.71691
ENSG00000135870	RC3H1	E018	8.60773	0.0120362	8.3933	0.00376607	0.0450775	3.67339	6.04199	-2.71647
ENSG00000177119	ANO6	E005	8.24952	0.0107741	11.212	0.000812679	0.0147926	3.55916	5.85273	-2.7145
ENSG00000148400	NOTCH1	E036	9.37352	0.00928949	12.0199	0.000526346	0.0106761	3.69178	6.06923	-2.71388
ENSG00000197858	GPAA1	E008	7.4592	0.00973651	9.02385	0.0026648	0.0351258	3.61786	5.94678	-2.71258
ENSG00000104812	GYS1	E027	9.01713	0.00664673	11.9744	0.000539349	0.0108819	3.84753	6.32172	-2.71177
ENSG00000196313	POM121	E015	13.7513	0.00491966	14.6025	0.00013274	0.00367414	4.62359	7.58812	-2.71086
ENSG00000197386	HTT	E021	16.998	0.0189984	13.9713	0.000185618	0.00479285	5.28804	8.66614	-2.70835
ENSG00000131584	ACAP3	E038	8.25882	0.0131821	9.30196	0.00228909	0.0315152	3.72011	6.10707	-2.70624
ENSG00000110274	CEP164	E013	9.6901	0.00719989	11.0536	0.000885147	0.0157831	4.02426	6.60372	-2.70597
ENSG00000100815	TRIP11	E023	16.1807	0.00690932	20.1293	7.23802e-06	0.000351355	5.25071	8.59841	-2.70384
ENSG00000137601	NEK1	E044	10.4321	0.0101787	10.3624	0.00128609	0.0207672	4.16148	6.82404	-2.70301
ENSG00000253729	PRKDC	E060	39.0524	0.018696	23.8672	1.03216e-06	7.00929e-05	7.89794	12.8662	-2.70288
ENSG00000171608	PIK3CD	E028	9.57828	0.0209306	9.45608	0.0021045	0.0296603	4.04017	6.62419	-2.70145
ENSG00000253729	PRKDC	E059	32.9043	0.00272715	38.5306	5.39028e-10	9.7794e-08	7.25718	11.8295	-2.69854
ENSG00000140575	IQGAP1	E018	39.1615	0.00226437	43.9926	3.29624e-11	8.07871e-09	7.89834	12.8562	-2.69826
ENSG00000174231	PRPF8	E070	102.941	0.00982879	51.3047	7.90862e-13	2.84746e-10	12.906	20.7139	-2.69803
ENSG00000126883	NUP214	E014	12.2043	0.0175975	11.5089	0.000692644	0.0131318	4.52353	7.40393	-2.6954
ENSG00000095906	NUBP2	E011	7.67178	0.00869687	9.43305	0.0021311	0.0299047	3.6982	6.0566	-2.69312
ENSG00000164327	RICTOR	E022	11.6783	0.00566659	11.2984	0.000775744	0.0142948	3.96685	6.49356	-2.69227
ENSG00000198862	LTN1	E033	18.5878	0.0191901	13.7623	0.000207458	0.00522091	5.31167	8.6778	-2.6915
ENSG00000149262	INTS4	E044	6.84719	0.0109164	8.18523	0.00422327	0.0488408	3.47154	5.68458	-2.69103
ENSG00000024048	UBR2	E013	10.888	0.00596318	12.7665	0.000352876	0.00787292	4.31013	7.05058	-2.69077
ENSG00000121039	RDH10	E002	18.2207	0.00602781	18.5893	1.62126e-05	0.000676633	5.51281	9.00121	-2.69009
ENSG00000153253	SCN3A	E035	11.3805	0.00559156	10.9436	0.000939299	0.016527	4.09534	6.69838	-2.68864
ENSG00000109534	GAR1	E001	10.9085	0.00762127	13.5785	0.000228793	0.00562582	4.44891	7.27316	-2.68843
ENSG00000198793	MTOR	E065	28.8535	0.0596469	10.675	0.00108596	0.0183655	6.88059	11.2028	-2.688
ENSG00000130939	UBE4B	E002	24.731	0.0209614	16.7775	4.20294e-05	0.00147156	6.45819	10.5235	-2.68796
ENSG00000100888	CHD8	E053	25.5865	0.0386997	11.0727	0.000876061	0.0156559	6.57833	10.715	-2.68703
ENSG00000055609	KMT2C	E043	21.3015	0.00382901	20.7956	5.11005e-06	0.000263652	5.71965	9.32545	-2.68405
ENSG00000086758	HUWE1	E066	45.0156	0.00225923	51.5702	6.90819e-13	2.53434e-10	8.5995	13.9251	-2.67848
ENSG00000092094	OSGEP	E037	9.15297	0.00700499	11.2452	0.000798279	0.0145951	4.05414	6.61771	-2.67752
ENSG00000187605	TET3	E005	24.0384	0.00327473	43.8772	3.49645e-11	8.49776e-09	5.96544	9.7036	-2.67365
ENSG00000099331	MYO9B	E004	19.8604	0.0256865	12.5404	0.000398249	0.0086479	5.75735	9.3663	-2.67243
ENSG00000131711	MAP1B	E006	15.608	0.00463708	30.0555	4.19854e-08	4.521e-06	4.48031	7.3007	-2.67104
ENSG00000161999	JMJD8	E025	8.73996	0.00752109	10.3166	0.00131839	0.021172	3.903	6.35906	-2.66648
ENSG00000160299	PCNT	E026	11.5624	0.0126205	11.7924	0.000594723	0.0117167	4.46174	7.26129	-2.66413
ENSG00000164164	OTUD4	E013	9.34751	0.00721936	10.3804	0.00127363	0.0206189	3.78863	6.16983	-2.66327
ENSG00000118058	KMT2A	E033	12.2981	0.00649597	11.8117	0.000588583	0.0116216	4.4091	7.1715	-2.66069
ENSG00000167632	TRAPPC9	E023	7.62632	0.00845542	8.62101	0.00332308	0.0412043	3.66144	5.95927	-2.65944
ENSG00000160796	NBEAL2	E011	26.4403	0.00331097	27.9735	1.22989e-07	1.12445e-05	6.66366	10.7936	-2.65747
ENSG00000184922	FMNL1	E004	30.9571	0.0479535	11.2486	0.000796832	0.0145818	7.29436	11.7987	-2.6566
ENSG00000123349	PFDN5	E022	10.9296	0.00572646	13.3747	0.000255042	0.00611372	4.47267	7.26577	-2.65439
ENSG00000143164	DCAF6	E006	39.6097	0.00256692	42.2928	7.85814e-11	1.75069e-08	8.30701	13.3993	-2.65334
ENSG00000197102	DYNC1H1	E019	15.516	0.0340574	9.95888	0.00160075	0.0243122	5.07645	8.23807	-2.65328
ENSG00000100888	CHD8	E056	41.0925	0.0038318	38.3279	5.98027e-10	1.07409e-07	8.32883	13.4286	-2.65119
ENSG00000118058	KMT2A	E026	11.3616	0.00709673	10.8365	0.000995209	0.0172429	4.2491	6.89976	-2.65069
ENSG00000173852	DPY19L1	E029	10.4717	0.00624947	14.4884	0.000141026	0.00385986	4.12687	6.70111	-2.64976
ENSG00000188529	SRSF10	E030	10.5636	0.00809485	11.8419	0.000579137	0.0114786	4.24881	6.89642	-2.64846
ENSG00000173821	RNF213	E040	10.1775	0.00751488	11.0336	0.000894754	0.0159215	4.08938	6.63765	-2.64745
ENSG00000197386	HTT	E018	16.7662	0.00452907	18.0895	2.10763e-05	0.000840555	5.30379	8.59203	-2.64576
ENSG00000066739	ATG2B	E044	7.32724	0.0118225	8.80361	0.00300636	0.0383169	3.37756	5.48415	-2.64519
ENSG00000253729	PRKDC	E072	20.6735	0.00305849	24.1614	8.85885e-07	6.14699e-05	5.79239	9.37244	-2.64352
ENSG00000115464	USP34	E123	8.40661	0.0150394	9.19059	0.00243263	0.0328936	3.72738	6.04325	-2.63926
ENSG00000175054	ATR	E054	12.7281	0.00464106	13.3704	0.000255627	0.00612253	4.6536	7.53346	-2.63708
ENSG00000185684	EP400NL	E022	7.77544	0.00820443	9.43431	0.00212963	0.0298877	3.67136	5.94973	-2.63655
ENSG00000197386	HTT	E020	21.5526	0.0235862	14.2761	0.000157857	0.00421469	6.02493	9.72814	-2.63427
ENSG00000221886	ZBED8	E004	9.89732	0.00752721	13.4931	0.000239437	0.0058284	4.03817	6.53761	-2.63337
ENSG00000174231	PRPF8	E058	134.191	0.00963986	54.5255	1.53444e-13	6.51264e-11	14.8087	23.3467	-2.63204
ENSG00000174231	PRPF8	E075	23.0933	0.00265168	27.1441	1.88841e-07	1.61956e-05	6.21752	10.0304	-2.63137
ENSG00000166004	CEP295	E008	17.0689	0.00676008	18.417	1.77464e-05	0.000729131	5.3542	8.64871	-2.63074
ENSG00000117523	PRRC2C	E006	91.7677	0.0047764	59.2549	1.38516e-14	7.33879e-12	11.9404	18.9902	-2.62878
ENSG00000001461	NIPAL3	E004	8.89995	0.00883664	11.7958	0.000593652	0.0117004	3.87608	6.26908	-2.62723
ENSG00000081913	PHLPP1	E014	9.53139	0.00745239	11.6277	0.000649771	0.0125211	4.01757	6.49643	-2.62686
ENSG00000145730	PAM	E006	9.2645	0.0128928	8.88969	0.00286785	0.0370367	4.00909	6.48187	-2.62613
ENSG00000086758	HUWE1	E080	20.8249	0.00314329	24.3328	8.10467e-07	5.6916e-05	5.89582	9.50666	-2.62581
ENSG00000139218	SCAF11	E023	16.5716	0.0167361	12.7604	0.000354039	0.00789129	5.34488	8.62466	-2.62511
ENSG00000138698	RAP1GDS1	E009	7.46321	0.00875132	8.40317	0.00374568	0.0449097	3.59469	5.81311	-2.62487
ENSG00000178209	PLEC	E033	11.4587	0.0311398	9.97754	0.00158461	0.0241443	4.22405	6.82334	-2.62273
ENSG00000135049	AGTPBP1	E032	14.608	0.00569336	15.2035	9.65242e-05	0.00284615	5.01869	8.09604	-2.6211
ENSG00000073536	NLE1	E020	7.08725	0.00930271	8.15051	0.0043049	0.049492	3.57235	5.77181	-2.62003
ENSG00000198315	ZKSCAN8	E005	25.9168	0.00386689	29.6809	5.09339e-08	5.32674e-06	6.21904	10.0111	-2.61981
ENSG00000062282	DGAT2	E005	14.5715	0.0210261	12.2258	0.000471331	0.0098237	5.1437	8.29397	-2.61965
ENSG00000155561	NUP205	E012	21.3308	0.0105968	17.8114	2.43912e-05	0.000949795	6.03709	9.7205	-2.61941
ENSG00000107331	ABCA2	E079	12.5225	0.0215986	9.43757	0.00212585	0.0298472	4.61217	7.44176	-2.61925
ENSG00000117523	PRRC2C	E015	53.671	0.00167182	52.1041	5.26343e-13	1.98414e-10	9.18825	14.6978	-2.6192
ENSG00000107099	DOCK8	E003	17.8243	0.00442298	18.755	1.48637e-05	0.000630057	5.47905	8.82852	-2.61859
ENSG00000123066	MED13L	E040	30.449	0.0345864	11.4223	0.000725689	0.0135921	6.9246	11.13	-2.61853
ENSG00000198408	MGEA5	E039	25.0299	0.00278084	29.2264	6.43952e-08	6.48663e-06	6.5609	10.5524	-2.61849
ENSG00000166783	KIAA0430	E040	16.7415	0.013439	14.5446	0.000136883	0.00376999	5.25164	8.46151	-2.61641
ENSG00000138443	ABI2	E011	17.8992	0.0380775	10.2583	0.00136068	0.0216441	5.66653	9.12208	-2.61517
ENSG00000153914	SREK1	E005	9.2425	0.00610395	10.5632	0.00115362	0.0192	4.01321	6.47388	-2.61421
ENSG00000127914	AKAP9	E024	11.113	0.00588258	11.9706	0.000540457	0.0108977	4.38003	7.06146	-2.61341
ENSG00000113810	SMC4	E014	27.0542	0.00250414	29.3538	6.02976e-08	6.13767e-06	6.78467	10.8972	-2.61328
ENSG00000078674	PCM1	E007	33.4437	0.00316893	37.3077	1.00885e-09	1.68689e-07	7.56302	12.1194	-2.6091
ENSG00000164190	NIPBL	E002	7.62856	0.00742796	8.24545	0.00408542	0.0477235	3.56306	5.74355	-2.60785
ENSG00000101596	SMCHD1	E015	23.3405	0.0390105	10.3229	0.0013139	0.0211121	6.20685	9.96918	-2.60781
ENSG00000012983	MAP4K5	E037	10.5839	0.00669104	10.8337	0.000996682	0.0172612	4.16187	6.70266	-2.60647
ENSG00000080839	RBL1	E024	13.7914	0.00470856	15.6976	7.43183e-05	0.0023069	4.78945	7.70713	-2.60634
ENSG00000116984	MTR	E011	7.50422	0.00841	8.37877	0.00379629	0.0453405	3.56203	5.7395	-2.60567
ENSG00000114554	PLXNA1	E005	19.2919	0.00365704	19.6753	9.17799e-06	0.000427282	5.65954	9.09395	-2.60529
ENSG00000173821	RNF213	E039	27.9845	0.00331984	29.0231	7.15212e-08	7.06671e-06	6.78444	10.8804	-2.60524
ENSG00000106571	GLI3	E016	11.482	0.00558018	12.5114	0.000404466	0.00875191	4.26972	6.87375	-2.60514
ENSG00000048707	VPS13D	E024	17.347	0.00768652	16.8955	3.94943e-05	0.00140008	5.3969	8.67458	-2.60478
ENSG00000176853	FAM91A1	E006	23.8793	0.0029201	25.5336	4.34757e-07	3.3274e-05	6.20941	9.9652	-2.60352
ENSG00000104529	EEF1D	E063	10.5351	0.0101983	11.4048	0.000732557	0.0136855	4.36394	7.02068	-2.6022
ENSG00000151779	NBAS	E057	15.0438	0.00480096	16.6683	4.45193e-05	0.0015379	5.08982	8.18061	-2.60217
ENSG00000184939	ZFP90	E032	8.27761	0.00736315	9.62112	0.00192352	0.0278141	3.77802	6.08087	-2.6011
ENSG00000061987	MON2	E006	16.3905	0.00362904	17.055	3.63133e-05	0.00130825	5.25225	8.43793	-2.60106
ENSG00000001561	ENPP4	E001	11.3289	0.00774929	11.1982	0.000818757	0.0148722	4.33824	6.97731	-2.60051
ENSG00000126088	UROD	E025	8.84419	0.00636185	10.3874	0.00126879	0.0205639	4.03482	6.48963	-2.59889
ENSG00000164151	ICE1	E010	8.71555	0.00874982	8.14131	0.00432681	0.0496751	3.76642	6.05764	-2.59711
ENSG00000107331	ABCA2	E062	28.7221	0.0585902	9.15823	0.00247603	0.0333447	7.04082	11.268	-2.59666
ENSG00000151914	DST	E154	7.60364	0.0100841	8.13041	0.00435289	0.0499013	3.56669	5.73637	-2.596
ENSG00000103657	HERC1	E063	13.3377	0.0159936	10.8933	0.000965123	0.0168761	4.75354	7.63459	-2.59595
ENSG00000074755	ZZEF1	E065	13.1099	0.00538279	15.4243	8.5875e-05	0.00260005	4.55083	7.31076	-2.59581
ENSG00000197563	PIGN	E060	12.8552	0.0105133	13.0429	0.000304443	0.00700622	4.62662	7.43058	-2.59497
ENSG00000086758	HUWE1	E076	22.5162	0.0440449	10.7173	0.0010614	0.0180823	6.17269	9.88748	-2.59316
ENSG00000100888	CHD8	E055	44.4581	0.00172029	45.2021	1.77712e-11	4.67049e-09	8.73901	13.9248	-2.59244
ENSG00000172869	DMXL1	E030	14.8815	0.00629244	15.2959	9.19139e-05	0.00274185	4.91011	7.87901	-2.59236
ENSG00000178209	PLEC	E011	18.1962	0.00463994	22.9538	1.65942e-06	0.00010367	5.36212	8.59642	-2.59089
ENSG00000149311	ATM	E037	7.5733	0.00909616	8.68507	0.00320828	0.0401253	3.43664	5.52199	-2.5904
ENSG00000060237	WNK1	E003	25.6164	0.0163559	17.3475	3.11308e-05	0.00115684	6.30669	10.0943	-2.59025
ENSG00000126883	NUP214	E019	14.1121	0.0108076	13.6215	0.000223608	0.00553212	4.90982	7.8722	-2.58813
ENSG00000081913	PHLPP1	E015	10.3135	0.00550224	12.3878	0.000432141	0.00920096	4.17158	6.69336	-2.58706
ENSG00000197694	SPTAN1	E006	57.3966	0.0205425	23.1557	1.49399e-06	9.48634e-05	10.006	15.8769	-2.5864
ENSG00000113161	HMGCR	E007	13.7763	0.0160716	11.741	0.000611385	0.0119537	4.90092	7.8522	-2.58426
ENSG00000173276	ZBTB21	E007	18.186	0.00357688	18.9263	1.35869e-05	0.000586626	5.51497	8.82714	-2.58359
ENSG00000066279	ASPM	E027	19.0112	0.00400344	19.1959	1.17968e-05	0.000523128	5.70882	9.13317	-2.58271
ENSG00000147548	WHSC1L1	E019	8.07717	0.00973877	8.18757	0.00421784	0.0488104	3.70357	5.93923	-2.58158
ENSG00000175054	ATR	E067	13.7408	0.0246442	9.94672	0.00161137	0.0244335	4.88499	7.82245	-2.58132
ENSG00000075568	TMEM131	E053	21.3088	0.00781951	20.0774	7.43682e-06	0.000359535	6.04675	9.66456	-2.58053
ENSG00000173295	FAM86B3P	E019	10.2177	0.00780409	11.9169	0.000556274	0.011148	4.3676	6.99633	-2.57967
ENSG00000175054	ATR	E055	11.8675	0.00657474	11.6154	0.000654085	0.0125813	4.52133	7.24067	-2.57928
ENSG00000132549	VPS13B	E028	10.4504	0.00645828	11.6457	0.000643515	0.0124342	4.24652	6.80252	-2.57903
ENSG00000112851	ERBIN	E013	15.8412	0.00408142	15.8864	6.72594e-05	0.00213305	5.15689	8.25067	-2.57874
ENSG00000197077	KIAA1671	E017	10.3392	0.0271188	11.0145	0.000903993	0.0160413	4.08324	6.54065	-2.57781
ENSG00000198478	SH3BGRL2	E001	16.0763	0.00444626	19.1022	1.23902e-05	0.000544458	5.14199	8.22296	-2.57618
ENSG00000108641	B9D1	E001	7.34113	0.00821892	8.45475	0.00364091	0.0440029	3.68615	5.90503	-2.57598
ENSG00000066279	ASPM	E022	8.5199	0.00780557	8.62292	0.00331959	0.0411765	3.81127	6.10456	-2.5759
ENSG00000159140	SON	E010	671.999	0.017987	34.9761	3.33778e-09	4.92596e-07	31.814	46.3749	-2.5755
ENSG00000151553	FAM160B1	E002	8.92627	0.0106657	8.27736	0.00401426	0.0471575	3.85052	6.16566	-2.57462
ENSG00000132740	IGHMBP2	E004	14.1712	0.0188577	11.3117	0.000770206	0.0142201	5.04826	8.06554	-2.57064
ENSG00000170242	USP47	E014	24.4095	0.0301624	13.0016	0.000311225	0.00712124	6.61639	10.5437	-2.57006
ENSG00000148516	ZEB1	E051	13.7347	0.0052448	14.4855	0.000141244	0.00386493	4.56464	7.29451	-2.56852
ENSG00000114544	SLC41A3	E022	8.10051	0.0106698	8.32773	0.00390444	0.0462365	3.81689	6.10463	-2.56835
ENSG00000176485	PLA2G16	E001	21.0814	0.00395522	22.6185	1.97573e-06	0.000119577	6.17163	9.83682	-2.56708
ENSG00000162636	FAM102B	E012	5.10964	0.0147315	8.24914	0.00407714	0.0476673	2.77158	4.43303	-2.56372
ENSG00000163728	TTC14	E005	11.3797	0.0330756	8.36237	0.0038307	0.0456258	4.47836	7.1467	-2.56077
ENSG00000061987	MON2	E013	8.94338	0.00838701	8.70252	0.00317771	0.0398397	3.88295	6.20026	-2.56037
ENSG00000165029	ABCA1	E021	17.1316	0.010694	13.4303	0.000247588	0.00598112	5.09646	8.12553	-2.56013
ENSG00000172053	QARS	E068	10.2007	0.00841272	10.6453	0.00110352	0.0186025	4.30217	6.86564	-2.55977
ENSG00000177200	CHD9	E034	10.528	0.0077242	10.7104	0.00106538	0.0181325	4.1163	6.56804	-2.5579
ENSG00000106692	FKTN	E011	9.09114	0.00766303	9.02342	0.00266542	0.0351285	3.92452	6.26178	-2.55661
ENSG00000148429	USP6NL	E021	7.87208	0.0200121	8.49369	0.0035638	0.0433186	3.70529	5.91287	-2.5562
ENSG00000124177	CHD6	E012	10.3547	0.00978404	9.96615	0.00159444	0.0242403	4.09811	6.53622	-2.55558
ENSG00000166783	KIAA0430	E053	10.9627	0.00880966	11.1075	0.000859801	0.0154282	4.33458	6.91055	-2.55488
ENSG00000253729	PRKDC	E049	28.8836	0.00270715	31.0424	2.52458e-08	2.88261e-06	6.90182	10.9599	-2.55433
ENSG00000187790	FANCM	E016	13.8217	0.00474459	13.5553	0.000231634	0.00567517	4.98737	7.94161	-2.55286
ENSG00000086758	HUWE1	E054	30.2559	0.00799762	25.6682	4.05456e-07	3.12993e-05	7.13206	11.3174	-2.55283
ENSG00000197102	DYNC1H1	E008	54.1605	0.0143673	28.0869	1.1599e-07	1.06675e-05	9.60516	15.1604	-2.55269
ENSG00000141562	NARF	E036	10.3208	0.0105993	10.8669	0.000979003	0.0170438	4.34654	6.92582	-2.55213
ENSG00000100731	PCNX1	E014	38.1708	0.00213437	39.4792	3.31572e-10	6.34211e-08	8.04003	12.7331	-2.55191
ENSG00000131725	WDR44	E007	7.67553	0.0083083	8.16883	0.00426163	0.0491427	3.60372	5.74641	-2.55176
ENSG00000108506	INTS2	E021	14.4719	0.00430801	14.714	0.000125111	0.00350342	4.78824	7.61978	-2.54828
ENSG00000012983	MAP4K5	E034	15.4205	0.00425152	15.219	9.57369e-05	0.0028276	5.03008	8.00172	-2.54806
ENSG00000151914	DST	E122	13.542	0.0126103	12.0656	0.000513613	0.010479	4.7824	7.60993	-2.54787
ENSG00000160796	NBEAL2	E009	38.6813	0.0518657	10.3542	0.00129181	0.0208273	8.17325	12.93	-2.54769
ENSG00000140104	C14orf79	E005	9.16658	0.00832479	10.8176	0.00100539	0.0173641	4.08474	6.50431	-2.54715
ENSG00000118900	UBN1	E003	15.116	0.00472409	17.5065	2.86329e-05	0.00108042	5.10668	8.12016	-2.54643
ENSG00000265787	CYP4F35P	E004	6.08841	0.0129582	8.27679	0.00401551	0.0471609	3.39138	5.40275	-2.54591
ENSG00000143774	GUK1	E015	8.85287	0.00951635	9.45809	0.0021022	0.0296422	4.05566	6.45508	-2.54465
ENSG00000204084	INPP5B	E037	8.11761	0.00766178	8.62048	0.00332404	0.0412118	3.80403	6.05603	-2.54451
ENSG00000162402	USP24	E042	10.6588	0.00611542	11.866	0.000571689	0.0113629	4.18809	6.66463	-2.54447
ENSG00000153064	BANK1	E014	12.0229	0.00681321	12.9002	0.000328544	0.00743198	4.64355	7.38461	-2.54392
ENSG00000141424	SLC39A6	E016	9.26896	0.00773289	11.2461	0.000797923	0.0145903	4.04155	6.43024	-2.54268
ENSG00000108021	FAM208B	E018	12.0126	0.00580318	12.0324	0.000522831	0.0106168	4.46976	7.10697	-2.54192
ENSG00000161996	WDR90	E028	8.02582	0.00702186	8.28156	0.00400497	0.0470794	3.75467	5.96988	-2.53778
ENSG00000096433	ITPR3	E013	14.9918	0.00658526	14.4584	0.000143289	0.00390846	5.10826	8.109	-2.53778
ENSG00000130338	TULP4	E008	12.3706	0.00759255	13.544	0.000233038	0.00570497	4.56166	7.24641	-2.53776
ENSG00000174231	PRPF8	E061	95.4021	0.00429269	67.4097	2.20563e-16	1.71574e-13	12.7483	19.8753	-2.53246
ENSG00000114904	NEK4	E023	24.3859	0.00395633	22.5075	2.09326e-06	0.000125385	6.43167	10.1762	-2.53119
ENSG00000174231	PRPF8	E056	130.587	0.00423021	80.6948	2.63419e-19	3.52117e-16	14.8092	22.9337	-2.5311
ENSG00000138398	PPIG	E006	18.5204	0.00904488	18.3022	1.88488e-05	0.000765904	5.74787	9.10148	-2.52963
ENSG00000129566	TEP1	E057	12.3397	0.0122437	10.6409	0.00110613	0.0186349	4.62893	7.34079	-2.52949
ENSG00000075568	TMEM131	E040	25.5495	0.00421092	25.0975	5.45031e-07	4.02695e-05	6.62635	10.4766	-2.52914
ENSG00000198589	LRBA	E065	11.8476	0.0140084	9.74581	0.00179732	0.026438	4.49419	7.12753	-2.52896
ENSG00000135837	CEP350	E016	30.5027	0.00931338	22.2446	2.40038e-06	0.000140737	7.11585	11.2354	-2.52671
ENSG00000087460	GNAS	E047	42.8499	0.0403038	11.592	0.000662348	0.0126959	8.67265	13.6483	-2.52587
ENSG00000101158	NELFCD	E018	11.5684	0.0113679	10.7478	0.00104404	0.0178671	4.5733	7.24527	-2.524
ENSG00000117523	PRRC2C	E003	25.3006	0.00638012	20.482	6.01949e-06	0.000301284	6.4182	10.1392	-2.52312
ENSG00000060749	QSER1	E009	13.9704	0.0267788	8.14686	0.00431359	0.04956	4.64246	7.35091	-2.52172
ENSG00000163781	TOPBP1	E043	8.18797	0.00953157	8.53727	0.00347947	0.0425877	3.78493	5.99868	-2.52157
ENSG00000125107	CNOT1	E086	55.4603	0.0234847	20.9987	4.59593e-06	0.000241301	9.72802	15.256	-2.52035
ENSG00000253729	PRKDC	E074	50.8506	0.002337	50.5041	1.18915e-12	4.11584e-10	9.25227	14.5218	-2.51878
ENSG00000163629	PTPN13	E022	10.7631	0.0163611	9.10354	0.00255115	0.0340646	4.36083	6.90282	-2.51841
ENSG00000075568	TMEM131	E041	35.7222	0.0068549	29.2042	6.51377e-08	6.54441e-06	7.86557	12.3801	-2.51788
ENSG00000075539	FRYL	E061	18.7583	0.0042459	16.6209	4.56456e-05	0.00157042	5.52925	8.738	-2.51784
ENSG00000125686	MED1	E016	10.9294	0.0169842	10.2892	0.00133807	0.0213942	4.11029	6.50634	-2.51706
ENSG00000105429	MEGF8	E006	7.65971	0.00848232	9.14799	0.00248992	0.0334717	3.59526	5.69366	-2.5167
ENSG00000074755	ZZEF1	E068	9.19289	0.00763966	10.5171	0.00118275	0.0195283	3.8955	6.16672	-2.51622
ENSG00000108021	FAM208B	E026	14.2834	0.0243147	10.2086	0.00139791	0.0220822	4.87992	7.7159	-2.51599
ENSG00000140598	EFL1	E032	16.2317	0.00410737	17.1779	3.4037e-05	0.00124241	5.41997	8.56306	-2.5157
ENSG00000143702	CEP170	E040	9.98551	0.00813724	8.81578	0.00298636	0.0381269	4.07673	6.45117	-2.51528
ENSG00000144674	GOLGA4	E027	32.1611	0.0173215	17.5143	2.85151e-05	0.0010779	7.49825	11.7955	-2.51133
ENSG00000173482	PTPRM	E001	8.74199	0.00795694	8.50586	0.00354004	0.0431091	3.91353	6.18875	-2.51099
ENSG00000101596	SMCHD1	E021	29.4147	0.00275552	30.3686	3.57266e-08	3.92519e-06	7.0758	11.1377	-2.51044
ENSG00000070018	LRP6	E029	10.0251	0.0087349	8.48769	0.00357557	0.0434173	4.07944	6.44792	-2.50937
ENSG00000047346	FAM214A	E023	11.5106	0.0143801	10.0585	0.0015165	0.0234001	4.4488	7.02776	-2.50863
ENSG00000178209	PLEC	E031	9.27825	0.0131172	10.5002	0.0011936	0.0196437	3.88348	6.13648	-2.50694
ENSG00000184445	KNTC1	E019	9.75315	0.00587565	10.1086	0.00147581	0.0229449	4.1711	6.58869	-2.50673
ENSG00000070047	PHRF1	E001	7.76202	0.00820832	8.19374	0.00420351	0.0486994	3.74048	5.91102	-2.50663
ENSG00000129566	TEP1	E078	26.0517	0.0130347	16.9696	3.79842e-05	0.0013571	6.72159	10.5757	-2.50507
ENSG00000135503	ACVR1B	E010	14.3114	0.0256834	12.457	0.00041644	0.00894749	4.96948	7.83838	-2.50421
ENSG00000177311	ZBTB38	E026	11.6155	0.0086038	10.2072	0.00139896	0.0220906	4.4481	7.02037	-2.5041
ENSG00000139620	KANSL2	E035	13.1627	0.00647581	13.5939	0.000226921	0.00559163	4.95072	7.80811	-2.50364
ENSG00000146872	TLK2	E010	10.2463	0.00803035	10.1495	0.00144342	0.0225843	4.34721	6.86072	-2.5032
ENSG00000138246	DNAJC13	E021	18.0915	0.033646	11.9028	0.0005605	0.0112133	5.58042	8.78959	-2.5013
ENSG00000174231	PRPF8	E051	153.304	0.00798768	57.7902	2.91619e-14	1.44007e-11	16.0325	24.5887	-2.50015
ENSG00000089022	MAPKAPK5	E003	9.46659	0.0067127	10.2874	0.00133939	0.0214094	4.17296	6.58078	-2.49844
ENSG00000145901	TNIP1	E049	10.6785	0.0164917	9.1937	0.00242849	0.0328625	4.41837	6.96247	-2.49598
ENSG00000148400	NOTCH1	E035	12.719	0.00843134	14.0332	0.000179613	0.00467083	4.43449	6.98765	-2.49591
ENSG00000171316	CHD7	E008	34.8707	0.00223217	34.6256	3.99607e-09	5.73022e-07	7.61178	11.9345	-2.49546
ENSG00000060749	QSER1	E010	36.0036	0.0200091	16.0651	6.12022e-05	0.00198093	7.43155	11.6549	-2.49506
ENSG00000189079	ARID2	E006	9.39724	0.00716796	9.26621	0.0023342	0.0319453	3.97123	6.25967	-2.49496
ENSG00000074755	ZZEF1	E050	14.946	0.0172457	12.6261	0.000380389	0.00834034	4.98036	7.83854	-2.49333
ENSG00000127445	PIN1	E010	14.6542	0.00657544	14.6233	0.000131285	0.00364428	5.26042	8.27534	-2.49278
ENSG00000115970	THADA	E075	11.8448	0.00636245	12.4512	0.000417736	0.00896151	4.64707	7.3156	-2.49235
ENSG00000148660	CAMK2G	E041	10.4423	0.00639503	10.9084	0.00095731	0.0167683	4.35551	6.85693	-2.49087
ENSG00000163029	SMC6	E035	17.6612	0.0446921	8.17606	0.00424469	0.0490079	5.71853	8.98662	-2.49079
ENSG00000101596	SMCHD1	E033	23.0414	0.019859	15.3151	9.0985e-05	0.00272111	6.29033	9.87237	-2.48867
ENSG00000174231	PRPF8	E065	222.43	0.0114884	49.5159	1.9677e-12	6.52875e-10	19.1972	29.0533	-2.48858
ENSG00000144674	GOLGA4	E029	34.8117	0.0213664	16.5458	4.74888e-05	0.00161813	7.85116	12.2868	-2.48826
ENSG00000080200	CRYBG3	E003	11.6439	0.00565435	11.2432	0.000799169	0.0146085	4.51022	7.09516	-2.48799
ENSG00000008710	PKD1	E100	9.95784	0.0070407	10.0827	0.00149669	0.0231814	4.11558	6.476	-2.48704
ENSG00000149311	ATM	E068	30.5884	0.077073	8.97873	0.0027314	0.0357294	6.96535	10.9134	-2.4859
ENSG00000198265	HELZ	E028	12.1445	0.00774538	11.1961	0.000819687	0.0148864	4.46731	7.02371	-2.48491
ENSG00000061987	MON2	E015	19.0209	0.0436838	8.70743	0.00316917	0.0397601	5.7734	9.05979	-2.48392
ENSG00000198198	SZT2	E017	8.42322	0.00795844	9.2788	0.00231822	0.0318193	3.78502	5.95343	-2.48332
ENSG00000104517	UBR5	E087	59.2788	0.00201298	55.2426	1.06536e-13	4.69303e-11	9.96343	15.5003	-2.48149
ENSG00000174231	PRPF8	E063	170.833	0.0207382	29.1784	6.60121e-08	6.60658e-06	16.9661	25.8463	-2.48067
ENSG00000138658	ZGRF1	E032	38.231	0.0556793	9.51358	0.00203957	0.0290247	8.39167	13.0988	-2.48064
ENSG00000196712	NF1	E029	18.6442	0.0155784	13.082	0.000298146	0.00688976	5.52405	8.66567	-2.48047
ENSG00000151779	NBAS	E056	22.3683	0.00393098	22.2509	2.39249e-06	0.000140309	6.31853	9.89966	-2.48024
ENSG00000110274	CEP164	E012	9.13646	0.0111093	8.35516	0.00384593	0.0457438	4.02451	6.32393	-2.47963
ENSG00000012983	MAP4K5	E033	16.5297	0.00413435	15.5783	7.9156e-05	0.00243272	5.28523	8.29094	-2.47875
ENSG00000132466	ANKRD17	E047	24.6301	0.00531064	21.0582	4.45535e-06	0.000235034	6.33643	9.92445	-2.47873
ENSG00000153179	RASSF3	E006	18.4282	0.0364748	10.0167	0.00155123	0.0237697	5.70192	8.93656	-2.47718
ENSG00000196505	GDAP2	E023	10.41	0.0203042	8.17237	0.00425332	0.0490761	4.33477	6.80476	-2.47639
ENSG00000163029	SMC6	E037	13.1152	0.00515812	13.3419	0.000259545	0.00619406	4.92971	7.73266	-2.47604
ENSG00000115339	GALNT3	E027	10.3834	0.00618762	10.0157	0.00155212	0.0237772	4.27093	6.70265	-2.47464
ENSG00000068878	PSME4	E044	22.2584	0.0106286	16.5645	4.70234e-05	0.00160582	6.36894	9.96651	-2.47451
ENSG00000058056	USP13	E009	11.5661	0.00623644	10.8626	0.000981276	0.0170719	4.51105	7.07733	-2.47448
ENSG00000186566	GPATCH8	E003	27.1913	0.013977	15.275	9.29388e-05	0.00276424	6.84107	10.6965	-2.47431
ENSG00000180921	FAM83H	E006	15.1468	0.0117077	12.2274	0.000470932	0.00982012	5.21001	8.16581	-2.47387
ENSG00000123200	ZC3H13	E019	23.5122	0.00358663	20.6371	5.55099e-06	0.000282084	6.40176	10.0137	-2.47267
ENSG00000142173	COL6A2	E006	17.7718	0.0122945	14.5487	0.000136586	0.00376402	5.72935	8.97063	-2.47238
ENSG00000065060	UHRF1BP1	E012	14.971	0.0039342	16.1075	5.98456e-05	0.00194487	5.02017	7.86784	-2.47235
ENSG00000174231	PRPF8	E059	95.7684	0.00656414	52.9879	3.35611e-13	1.31857e-10	12.8755	19.8254	-2.46794
ENSG00000067900	ROCK1	E043	87.7032	0.000862593	80.0487	3.65301e-19	4.72028e-16	12.1807	18.7803	-2.46453
ENSG00000174306	ZHX3	E031	9.34451	0.00783673	8.81247	0.00299178	0.0381855	4.14214	6.48816	-2.46446
ENSG00000105186	ANKRD27	E041	12.9461	0.0212448	10.3697	0.00128104	0.0207029	4.75135	7.43574	-2.46344
ENSG00000184939	ZFP90	E031	8.6999	0.00831108	8.91228	0.00283259	0.0366893	3.93257	6.15721	-2.46122
ENSG00000163659	TIPARP	E002	14.2947	0.00743278	12.3351	0.000444533	0.00939258	5.03198	7.86845	-2.4611
ENSG00000140859	KIFC3	E067	9.77227	0.00748953	9.72806	0.00181476	0.0266372	4.2561	6.66031	-2.46033
ENSG00000108510	MED13	E030	14.8558	0.00420455	12.5634	0.000393376	0.00855732	4.92031	7.69214	-2.4593
ENSG00000074657	ZNF532	E023	11.6028	0.00770923	10.1084	0.00147596	0.0229458	4.45235	6.96389	-2.45891
ENSG00000117523	PRRC2C	E028	104.624	0.0081395	42.5959	6.73011e-11	1.52657e-08	13.0386	20.0313	-2.45851
ENSG00000196712	NF1	E028	11.8338	0.012025	9.76815	0.00177561	0.0262031	4.41488	6.90499	-2.45849
ENSG00000196924	FLNA	E086	33.9106	0.0159966	19.0324	1.28517e-05	0.000560353	7.76531	12.0682	-2.45215
ENSG00000090905	TNRC6A	E005	13.6625	0.00630169	10.4472	0.00122835	0.0200591	4.72498	7.37769	-2.45201
ENSG00000183337	BCOR	E029	30.9089	0.0230953	12.9591	0.000318368	0.00724717	7.37298	11.4653	-2.45152
ENSG00000173821	RNF213	E045	19.0495	0.00698277	16.6234	4.55838e-05	0.00156885	5.76938	8.99498	-2.45144
ENSG00000125676	THOC2	E075	20.3641	0.0365238	9.92657	0.0016291	0.0246179	6.10262	9.50981	-2.45143
ENSG00000118007	STAG1	E025	9.44762	0.0104844	8.65521	0.00326128	0.0406521	4.12055	6.43618	-2.45039
ENSG00000141298	SSH2	E014	15.0159	0.0153127	11.1242	0.000852064	0.0153331	5.16618	8.05804	-2.44948
ENSG00000092847	AGO1	E007	7.07277	0.00881828	8.39937	0.00375351	0.0449688	3.47844	5.43478	-2.44874
ENSG00000198862	LTN1	E032	20.7183	0.00952805	14.842	0.000116905	0.00331152	5.82809	9.07443	-2.44524
ENSG00000173120	KDM2A	E001	11.7387	0.0062683	12.6753	0.000370523	0.00817333	4.51453	7.03916	-2.44383
ENSG00000115355	CCDC88A	E036	13.0948	0.00532814	11.0967	0.000864827	0.0155028	4.73104	7.37242	-2.44219
ENSG00000110429	FBXO3	E031	13.504	0.0227521	9.92837	0.00162751	0.0246061	4.99782	7.78527	-2.44196
ENSG00000117523	PRRC2C	E004	67.7853	0.00350542	47.2458	6.26199e-12	1.86967e-09	10.6008	16.3394	-2.44161
ENSG00000168610	STAT3	E056	14.1183	0.00459687	13.8736	0.000195526	0.00499529	4.98183	7.75778	-2.44022
ENSG00000163629	PTPN13	E015	16.2204	0.005206	15.0548	0.000104433	0.00302677	5.4404	8.46654	-2.44007
ENSG00000051382	PIK3CB	E038	17.1419	0.0227285	9.85821	0.00169075	0.0252845	5.45296	8.48544	-2.43978
ENSG00000153207	AHCTF1	E043	9.5827	0.00947261	10.488	0.00120152	0.0197387	4.0747	6.35012	-2.43897
ENSG00000090905	TNRC6A	E007	16.74	0.00653561	12.4283	0.000422877	0.00904345	5.2746	8.2042	-2.43637
ENSG00000160796	NBEAL2	E007	21.268	0.0160716	13.3499	0.000258439	0.00617274	6.19595	9.62467	-2.43637
ENSG00000125676	THOC2	E072	37.7343	0.0317517	13.1781	0.000283244	0.00661574	8.31682	12.8692	-2.43569
ENSG00000115464	USP34	E099	15.9014	0.0183041	11.5648	0.000672133	0.012835	5.27356	8.20105	-2.43545
ENSG00000094975	SUCO	E006	12.8751	0.0184833	9.4834	0.00207339	0.0293713	4.79551	7.45748	-2.43241
ENSG00000174231	PRPF8	E052	169.807	0.00410668	85.6188	2.18193e-20	3.45233e-17	16.9974	25.661	-2.43174
ENSG00000138771	SHROOM3	E018	34.2826	0.00287403	31.0498	2.51492e-08	2.87441e-06	7.75288	11.9986	-2.43111
ENSG00000074755	ZZEF1	E075	8.11086	0.0119458	8.43984	0.00367089	0.0442962	3.71295	5.77894	-2.43094
ENSG00000015479	MATR3	E054	23.9279	0.0121749	16.9554	3.82685e-05	0.00136495	6.64858	10.309	-2.43087
ENSG00000155508	CNOT8	E020	11.7411	0.0068533	11.2899	0.000779288	0.0143408	4.65639	7.23842	-2.42976
ENSG00000012983	MAP4K5	E036	9.35989	0.00864399	8.25894	0.00405518	0.0474973	3.99763	6.21805	-2.42917
ENSG00000110660	SLC35F2	E018	12.2101	0.0400297	8.17021	0.00425839	0.0491273	4.73658	7.35915	-2.4276
ENSG00000103642	LACTB	E002	15.6427	0.0215768	11.7106	0.000621442	0.0121015	5.50595	8.54601	-2.42752
ENSG00000109674	NEIL3	E002	9.45015	0.0063532	9.03338	0.00265093	0.0350043	4.11155	6.39165	-2.42698
ENSG00000138834	MAPK8IP3	E011	10.6846	0.00617639	9.49764	0.00205737	0.0292208	4.38271	6.80978	-2.42594
ENSG00000175054	ATR	E053	9.92915	0.00786343	8.60951	0.00334412	0.0413903	4.24776	6.60026	-2.42535
ENSG00000066084	DIP2B	E017	14.7746	0.0220806	10.0462	0.00152666	0.0235014	4.92285	7.64088	-2.42377
ENSG00000142207	URB1	E042	16.7208	0.0109904	13.6877	0.000215861	0.00538238	5.41844	8.40417	-2.42343
ENSG00000154305	MIA3	E006	14.5149	0.00548919	13.763	0.000207379	0.00522013	5.13219	7.96232	-2.42291
ENSG00000204084	INPP5B	E038	15.4501	0.0135514	11.9936	0.000533833	0.0107978	5.36379	8.31873	-2.42267
ENSG00000004399	PLXND1	E064	12.5295	0.00831872	11.1938	0.000820703	0.014899	4.80191	7.45193	-2.42225
ENSG00000156521	TYSND1	E008	9.60406	0.00875339	9.91313	0.00164104	0.0247539	4.22876	6.56648	-2.42209
ENSG00000154305	MIA3	E005	15.7217	0.0042166	15.2293	9.52157e-05	0.00281614	5.35048	8.29717	-2.42204
ENSG00000198265	HELZ	E047	12.9512	0.00712152	11.241	0.000800098	0.0146197	4.62795	7.18233	-2.42151
ENSG00000154229	PRKCA	E011	11.8691	0.00643462	10.5547	0.00115894	0.019263	4.56031	7.07728	-2.42107
ENSG00000160796	NBEAL2	E012	19.5207	0.00316987	17.8727	2.36188e-05	0.000925124	5.90709	9.15083	-2.42073
ENSG00000170471	RALGAPB	E014	32.5865	0.00209789	29.4912	5.61724e-08	5.77079e-06	7.58139	11.7106	-2.41993
ENSG00000138398	PPIG	E010	27.0404	0.0135605	19.2515	1.14583e-05	0.000511394	7.06085	10.9139	-2.41875
ENSG00000111011	RSRC2	E041	9.04848	0.0099093	8.56323	0.00343021	0.0421537	4.19324	6.50673	-2.41846
ENSG00000101596	SMCHD1	E004	17.7721	0.0363662	8.93588	0.00279623	0.0363661	5.5514	8.5978	-2.41712
ENSG00000131375	CAPN7	E003	16.2645	0.0414803	8.26754	0.00403603	0.047332	5.468	8.46817	-2.41631
ENSG00000138443	ABI2	E012	14.1916	0.0132962	11.3872	0.000739502	0.0137821	5.19688	8.04985	-2.41552
ENSG00000185033	SEMA4B	E012	30.26	0.00222529	30.0423	4.2273e-08	4.53935e-06	7.43712	11.4784	-2.41461
ENSG00000171634	BPTF	E017	9.60026	0.00604123	8.80074	0.00301109	0.0383667	4.15889	6.44805	-2.41423
ENSG00000130723	PRRC2B	E002	11.7747	0.0072723	11.7671	0.000602875	0.0118311	4.49231	6.96126	-2.41336
ENSG00000198756	COLGALT2	E018	15.3023	0.0118797	12.7875	0.000348946	0.00780019	5.2732	8.16242	-2.41262
ENSG00000147526	TACC1	E035	22.4254	0.00419143	26.4041	2.76948e-07	2.25227e-05	6.12908	9.47172	-2.41043
ENSG00000175274	TP53I11	E036	9.45403	0.00779746	8.91692	0.0028254	0.0366165	4.21053	6.52189	-2.40986
ENSG00000177084	POLE	E096	20.4156	0.00305637	19.4565	1.02919e-05	0.000470291	6.04	9.3341	-2.4098
ENSG00000008869	HEATR5B	E043	22.9174	0.00352681	20.4381	6.15919e-06	0.000307614	6.34153	9.79387	-2.40892
ENSG00000173273	TNKS	E006	26.8748	0.00249367	23.8577	1.03725e-06	7.03567e-05	6.80823	10.5066	-2.40878
ENSG00000115464	USP34	E114	24.4455	0.00299994	23.9773	9.74766e-07	6.68002e-05	6.54677	10.1068	-2.40851
ENSG00000197102	DYNC1H1	E017	37.5603	0.0610223	9.20616	0.00241202	0.0327196	8.20091	12.6235	-2.40842
ENSG00000106692	FKTN	E012	11.5467	0.00562891	10.4278	0.00124134	0.0202063	4.52899	7.00947	-2.40758
ENSG00000112851	ERBIN	E012	19.3238	0.00468505	16.3248	5.33612e-05	0.00177698	5.84072	9.02212	-2.40623
ENSG00000029725	RABEP1	E004	8.6932	0.00852933	8.33833	0.00388173	0.0460355	4.02578	6.2312	-2.40543
ENSG00000152484	USP12	E007	19.292	0.00523146	17.4316	2.9783e-05	0.00111502	5.80102	8.95956	-2.40528
ENSG00000072364	AFF4	E029	43.2571	0.0029932	45.0818	1.88976e-11	4.95532e-09	8.04733	12.3811	-2.40461
ENSG00000177200	CHD9	E050	9.27365	0.00780042	8.5619	0.00343271	0.0421682	3.94117	6.09924	-2.40423
ENSG00000116668	SWT1	E006	10.2228	0.0143436	8.64879	0.00327279	0.0407438	4.32747	6.69402	-2.40392
ENSG00000178209	PLEC	E027	16.0376	0.00405447	18.9052	1.37378e-05	0.000591935	5.2316	8.08154	-2.40243
ENSG00000184083	FAM120C	E011	9.81284	0.00812348	8.42568	0.00369959	0.04452	4.08742	6.32132	-2.40168
ENSG00000068654	POLR1A	E035	29.7258	0.0392988	10.4533	0.00122433	0.0200208	7.27169	11.1938	-2.40035
ENSG00000117724	CENPF	E015	199.286	0.0212594	24.2255	8.56903e-07	5.97083e-05	18.8549	28.1175	-2.39943
ENSG00000170017	ALCAM	E002	13.8412	0.00547466	14.9959	0.000107747	0.00310234	4.93818	7.62597	-2.3992
ENSG00000145730	PAM	E019	17.7472	0.00403486	15.7128	7.37249e-05	0.00229154	5.75637	8.87947	-2.39888
ENSG00000171634	BPTF	E021	14.2868	0.0276675	8.74356	0.00310697	0.0391869	5.07381	7.83344	-2.39877
ENSG00000093167	LRRFIP2	E058	14.5783	0.00448778	13.9426	0.000188478	0.00484772	5.26245	8.12269	-2.39873
ENSG00000113810	SMC4	E020	26.7244	0.0258815	12.3865	0.00043245	0.00920194	6.93614	10.6792	-2.39843
ENSG00000111252	SH2B3	E003	13.3883	0.0197843	14.6967	0.000126269	0.00352694	4.79852	7.41018	-2.39832
ENSG00000114127	XRN1	E029	14.6226	0.00776806	11.6227	0.000651522	0.0125434	4.88877	7.5471	-2.39726
ENSG00000106400	ZNHIT1	E005	16.1238	0.0101846	13.4381	0.000246571	0.00596297	5.57248	8.59479	-2.39707
ENSG00000133056	PIK3C2B	E044	21.3828	0.0030884	18.616	1.59874e-05	0.000669394	6.09972	9.40096	-2.39705
ENSG00000186566	GPATCH8	E004	22.1319	0.0185112	11.2545	0.000794287	0.0145455	6.2617	9.64657	-2.39618
ENSG00000101752	MIB1	E016	10.7913	0.00661389	10.2162	0.00139213	0.0220193	4.1318	6.38171	-2.39566
ENSG00000139645	ANKRD52	E023	11.4584	0.0174334	12.3181	0.000448582	0.00946438	4.35648	6.72652	-2.39519
ENSG00000134490	TMEM241	E024	10.923	0.0064167	10.8008	0.00101454	0.0174884	4.52579	6.98626	-2.39492
ENSG00000197102	DYNC1H1	E015	20.7319	0.00369666	19.598	9.55672e-06	0.00044173	6.14183	9.45701	-2.3928
ENSG00000108604	SMARCD2	E030	21.9965	0.0104469	15.8518	6.85013e-05	0.00216065	6.43226	9.89913	-2.39242
ENSG00000060656	PTPRU	E016	13.7404	0.021067	9.56064	0.00198793	0.0284694	5.03404	7.76206	-2.39232
ENSG00000253729	PRKDC	E063	49.0377	0.0270788	16.6936	4.39283e-05	0.00152337	9.26172	14.179	-2.39213
ENSG00000170242	USP47	E004	12.5394	0.00766792	10.7513	0.00104207	0.0178399	4.8365	7.45819	-2.39163
ENSG00000079805	DNM2	E002	9.1695	0.00743082	8.73574	0.00312032	0.039317	4.14981	6.40289	-2.39074
ENSG00000197694	SPTAN1	E007	41.9399	0.00174637	39.7292	2.91732e-10	5.68289e-08	8.81715	13.5064	-2.39049
ENSG00000125107	CNOT1	E083	29.5315	0.00305762	27.4612	1.60279e-07	1.40521e-05	7.28909	11.1971	-2.39024
ENSG00000159459	UBR1	E059	14.105	0.00450131	12.65	0.000375558	0.00825265	4.92798	7.59602	-2.3901
ENSG00000078674	PCM1	E006	13.1321	0.00466773	13.4044	0.000251036	0.00604557	4.89686	7.54587	-2.38853
ENSG00000160796	NBEAL2	E013	28.4912	0.00238328	25.2301	5.0881e-07	3.81139e-05	7.18214	11.0278	-2.3871
ENSG00000153207	AHCTF1	E050	9.23496	0.00955108	9.87685	0.00167371	0.0251023	4.07143	6.27766	-2.38708
ENSG00000139625	MAP3K12	E031	13.5568	0.00564694	13.5022	0.000238281	0.00580817	5.03456	7.75098	-2.38492
ENSG00000072364	AFF4	E028	8.82217	0.0130945	8.87373	0.00289303	0.0372564	3.66404	5.64889	-2.38471
ENSG00000196581	AJAP1	E001	31.6384	0.0333438	11.4462	0.000716417	0.0134618	7.62184	11.6846	-2.38317
ENSG00000127914	AKAP9	E034	10.3705	0.00606284	9.42962	0.00213509	0.0299354	4.37882	6.74392	-2.38311
ENSG00000117523	PRRC2C	E020	108.623	0.0243224	20.599	5.66267e-06	0.00028657	13.43	20.3058	-2.3815
ENSG00000092853	CLSPN	E028	17.8462	0.0114388	13.7937	0.000204015	0.00515668	5.72328	8.79701	-2.38137
ENSG00000169432	SCN9A	E020	9.27493	0.00734916	8.99585	0.00270593	0.0354974	4.10843	6.32574	-2.38046
ENSG00000139734	DIAPH3	E040	22.2206	0.0091591	17.4981	2.87595e-05	0.00108361	6.37593	9.78787	-2.37984
ENSG00000175054	ATR	E047	22.872	0.0303448	10.1598	0.00143535	0.0224904	6.45353	9.90533	-2.37959
ENSG00000107331	ABCA2	E078	18.6379	0.00370631	15.8479	6.86413e-05	0.00216448	5.85323	8.98812	-2.37761
ENSG00000156398	SFXN2	E018	16.3842	0.00453021	18.7529	1.48798e-05	0.00063051	5.47782	8.41544	-2.37734
ENSG00000139645	ANKRD52	E024	9.52937	0.0302379	9.21253	0.00240364	0.0326401	4.00057	6.1561	-2.37716
ENSG00000148229	POLE3	E006	22.2465	0.0251225	10.9517	0.000935198	0.0164748	6.4711	9.92658	-2.37693
ENSG00000008294	SPAG9	E073	19.7569	0.00391847	15.8783	6.75494e-05	0.00213904	5.87546	9.02024	-2.37668
ENSG00000102974	CTCF	E002	9.9584	0.00591885	9.69083	0.0018519	0.0270322	4.2718	6.56491	-2.37222
ENSG00000126883	NUP214	E015	9.10971	0.0084875	8.3916	0.00376959	0.0451071	4.10952	6.3163	-2.37204
ENSG00000174231	PRPF8	E062	101.702	0.0117284	35.627	2.38954e-09	3.63731e-07	13.452	20.2986	-2.37169
ENSG00000099308	MAST3	E004	14.8471	0.00696087	13.7423	0.000209679	0.00526208	5.14897	7.90217	-2.37044
ENSG00000036257	CUL3	E046	51.5831	0.00204708	46.358	9.85032e-12	2.76366e-09	9.95999	15.158	-2.37034
ENSG00000112249	ASCC3	E038	24.6136	0.00307147	22.1624	2.50526e-06	0.000146039	6.63282	10.1571	-2.36981
ENSG00000166938	DIS3L	E023	17.2082	0.0196947	10.9188	0.00095193	0.0166975	5.55578	8.51998	-2.36924
ENSG00000100796	PPP4R3A	E033	15.7009	0.0048107	13.6019	0.000225961	0.0055715	5.38008	8.2515	-2.36871
ENSG00000174231	PRPF8	E050	168.1	0.000742459	149.296	2.47132e-34	1.74182e-30	17.118	25.5277	-2.36818
ENSG00000108604	SMARCD2	E031	21.8669	0.00442065	18.9557	1.33786e-05	0.000579249	6.43305	9.85068	-2.36807
ENSG00000188895	MSL1	E001	16.8406	0.0179124	10.9974	0.000912392	0.0161452	5.66447	8.68244	-2.36761
ENSG00000106692	FKTN	E010	11.4035	0.0072866	9.60266	0.00194295	0.028015	4.52862	6.9498	-2.36681
ENSG00000096746	HNRNPH3	E003	13.6677	0.0214568	9.23168	0.00237863	0.0323857	5.1126	7.83982	-2.36623
ENSG00000096746	HNRNPH3	E004	13.6677	0.0214568	9.23168	0.00237863	0.0323857	5.1126	7.83982	-2.36623
ENSG00000115306	SPTBN1	E006	62.2991	0.0011071	62.4002	2.80299e-15	1.72017e-12	10.4194	15.8262	-2.36581
ENSG00000080200	CRYBG3	E004	11.2229	0.00666387	9.69923	0.00184345	0.0269411	4.50927	6.91826	-2.36542
ENSG00000166004	CEP295	E011	12.4549	0.0270407	8.38575	0.00378175	0.0452053	4.72967	7.25132	-2.36324
ENSG00000114554	PLXNA1	E006	21.4084	0.0330701	8.93632	0.00279555	0.0363598	6.18105	9.45863	-2.36314
ENSG00000117713	ARID1A	E007	166.821	0.0199131	30.4302	3.46097e-08	3.81724e-06	16.732	24.9339	-2.35787
ENSG00000164506	STXBP5	E001	10.9883	0.00868271	9.58379	0.00196303	0.0282188	4.42277	6.77471	-2.35737
ENSG00000107331	ABCA2	E087	14.5724	0.0148305	9.60787	0.00193745	0.0279583	5.21371	7.97899	-2.35733
ENSG00000158290	CUL4B	E028	13.4567	0.00532313	11.8119	0.000588525	0.0116216	4.95101	7.57923	-2.35726
ENSG00000129315	CCNT1	E009	28.903	0.0819309	8.92617	0.00281114	0.0364927	6.9686	10.6378	-2.3572
ENSG00000048140	TSPAN17	E008	19.1229	0.00394386	17.7444	2.52664e-05	0.000978774	6.05111	9.24943	-2.35688
ENSG00000198879	SFMBT2	E010	13.2843	0.00687467	11.0044	0.000908985	0.0161043	4.79181	7.33566	-2.35649
ENSG00000117523	PRRC2C	E012	19.0265	0.00374217	15.6111	7.77971e-05	0.00239656	5.74336	8.78063	-2.35574
ENSG00000184232	OAF	E001	14.0807	0.0407713	8.28028	0.0040078	0.0470984	5.17269	7.91293	-2.35512
ENSG00000198793	MTOR	E066	26.6464	0.0108539	18.3358	1.85197e-05	0.000755169	6.94966	10.6028	-2.35432
ENSG00000114857	NKTR	E039	17.2794	0.00467607	13.3223	0.000262267	0.00624044	5.45021	8.33243	-2.35389
ENSG00000177084	POLE	E084	15.315	0.00415865	13.9006	0.000192738	0.0049398	5.29366	8.09449	-2.35377
ENSG00000132549	VPS13B	E066	21.8746	0.00961072	17.0422	3.65573e-05	0.00131562	6.36585	9.71937	-2.35357
ENSG00000075292	ZNF638	E020	56.4065	0.00150225	50.4368	1.23064e-12	4.23423e-10	10.3313	15.655	-2.35309
ENSG00000144357	UBR3	E002	11.3001	0.006265	9.34359	0.00223767	0.031028	4.44682	6.8049	-2.35286
ENSG00000196586	MYO6	E002	35.7825	0.0156886	17.4825	2.89973e-05	0.00109169	8.07366	12.288	-2.35202
ENSG00000104517	UBR5	E070	23.5851	0.00356138	20.7453	5.24593e-06	0.000269645	6.4587	9.85534	-2.35142
ENSG00000184445	KNTC1	E006	18.8574	0.0146109	12.6773	0.000370126	0.00816767	5.97271	9.11956	-2.35111
ENSG00000156398	SFXN2	E009	11.5327	0.00770001	12.6458	0.000376405	0.00826893	4.64919	7.11036	-2.35107
ENSG00000197102	DYNC1H1	E027	32.6759	0.0237117	14.2902	0.000156679	0.00418979	7.74689	11.7938	-2.35046
ENSG00000146463	ZMYM4	E005	12.9096	0.0192832	8.71351	0.0031586	0.0396704	4.8513	7.41679	-2.35044
ENSG00000143126	CELSR2	E001	40.63	0.00281004	37.7185	8.17275e-10	1.41225e-07	8.31527	12.6456	-2.3503
ENSG00000125676	THOC2	E078	10.8278	0.00626749	9.95715	0.00160226	0.024324	4.52596	6.92166	-2.35027
ENSG00000198625	MDM4	E009	9.44942	0.00798678	8.40818	0.00373537	0.0448231	4.23699	6.48074	-2.3496
ENSG00000184675	AMER1	E004	29.1777	0.0028405	27.8273	1.32642e-07	1.19717e-05	7.24378	11.0351	-2.34949
ENSG00000197535	MYO5A	E044	30.3606	0.00231136	26.3401	2.86284e-07	2.31896e-05	7.40127	11.2718	-2.34934
ENSG00000156398	SFXN2	E019	20.1631	0.00383803	22.6721	1.92138e-06	0.000116926	6.09592	9.30196	-2.349
ENSG00000112159	MDN1	E040	12.7237	0.00746528	10.2558	0.00136252	0.0216689	4.81816	7.36284	-2.34814
ENSG00000144357	UBR3	E003	11.2041	0.00955076	8.68157	0.00321444	0.0401721	4.4477	6.79828	-2.34731
ENSG00000151779	NBAS	E055	18.7714	0.00375425	17.2723	3.2387e-05	0.00119267	5.93584	9.05569	-2.34688
ENSG00000141644	MBD1	E037	10.3698	0.00579398	9.85992	0.00168919	0.0252717	4.42044	6.75397	-2.34532
ENSG00000058668	ATP2B4	E005	21.5287	0.00406577	20.0593	7.50764e-06	0.000362206	6.07985	9.2683	-2.3442
ENSG00000124177	CHD6	E018	12.9698	0.0157171	8.92965	0.00280578	0.0364435	4.73489	7.23003	-2.34406
ENSG00000117523	PRRC2C	E018	41.0362	0.00220711	32.5415	1.16672e-08	1.46132e-06	8.42197	12.7814	-2.34128
ENSG00000115652	UXS1	E037	9.56668	0.00683854	8.83294	0.00295841	0.0378579	4.30531	6.57086	-2.33959
ENSG00000180357	ZNF609	E010	12.4149	0.01398	11.0893	0.00086825	0.0155486	4.6692	7.12299	-2.33925
ENSG00000197102	DYNC1H1	E012	10.5211	0.0068006	9.5091	0.00204455	0.0290815	4.4206	6.7438	-2.33804
ENSG00000094975	SUCO	E022	19.3983	0.00449368	16.1789	5.76322e-05	0.00188744	5.92944	9.02888	-2.33787
ENSG00000070814	TCOF1	E006	28.4093	0.00296619	30.8096	2.84629e-08	3.20589e-06	7.32533	11.1252	-2.33545
ENSG00000113649	TCERG1	E004	39.5509	0.00339504	31.6714	1.82591e-08	2.14922e-06	8.52141	12.9137	-2.33526
ENSG00000125107	CNOT1	E084	24.3858	0.00330525	21.9684	2.77182e-06	0.000159341	6.67526	10.1474	-2.33498
ENSG00000100918	REC8	E044	8.90528	0.00849654	8.28744	0.00399202	0.046958	4.21316	6.4239	-2.33453
ENSG00000075292	ZNF638	E018	11.2958	0.00732577	9.87963	0.00167118	0.0250693	4.67612	7.12613	-2.33438
ENSG00000104517	UBR5	E052	22.6836	0.0245014	11.8615	0.000573069	0.011381	6.33859	9.63884	-2.33419
ENSG00000198646	NCOA6	E017	39.2781	0.030651	11.3607	0.000750158	0.0139371	8.56525	12.9737	-2.33326
ENSG00000066777	ARFGEF1	E053	22.3857	0.00289143	17.5406	2.81244e-05	0.00106607	6.31494	9.59685	-2.33105
ENSG00000101966	XIAP	E025	12.6118	0.00871464	10.8536	0.000986026	0.0171289	4.80816	7.32072	-2.3308
ENSG00000033178	UBA6	E015	13.0264	0.00481859	11.7039	0.0006237	0.0121366	4.83595	7.36262	-2.33069
ENSG00000056586	RC3H2	E023	10.8964	0.00739128	8.74868	0.00309826	0.0391345	4.30082	6.55111	-2.33032
ENSG00000089022	MAPKAPK5	E002	9.03091	0.00759004	8.44457	0.00366135	0.0442039	4.17233	6.35575	-2.32999
ENSG00000115392	FANCL	E028	13.6453	0.00553549	12.1684	0.000486054	0.0100573	5.10225	7.761	-2.32785
ENSG00000149311	ATM	E033	8.79131	0.00983569	8.22199	0.00413859	0.0481568	3.84052	5.84654	-2.32552
ENSG00000065882	TBC1D1	E019	17.2392	0.0378407	8.18276	0.00422904	0.0488845	5.74164	8.72022	-2.3244
ENSG00000174485	DENND4A	E043	15.9738	0.0231575	9.37117	0.00220425	0.0306739	5.46507	8.30279	-2.32421
ENSG00000177000	MTHFR	E021	9.87616	0.00731901	8.63583	0.00329615	0.0409568	4.31877	6.56933	-2.3239
ENSG00000163053	SLC16A14	E013	9.34979	0.00761021	8.18434	0.00422536	0.0488563	4.15691	6.31837	-2.31963
ENSG00000112249	ASCC3	E039	26.4005	0.0109686	16.9156	3.90784e-05	0.00138851	6.90275	10.4547	-2.31918
ENSG00000174197	MGA	E019	11.2785	0.00539236	11.2189	0.000809681	0.0147484	4.42331	6.7195	-2.31824
ENSG00000166004	CEP295	E020	14.9724	0.00460213	13.7223	0.000211927	0.0053046	5.23836	7.94747	-2.31647
ENSG00000101040	ZMYND8	E025	16.9978	0.00436125	15.2279	9.52871e-05	0.00281789	5.61859	8.5195	-2.31602
ENSG00000160796	NBEAL2	E008	32.9693	0.0155863	16.1869	5.73885e-05	0.00188105	7.80263	11.7909	-2.31548
ENSG00000175054	ATR	E050	15.9458	0.0043818	12.7856	0.000349297	0.00780504	5.47822	8.30637	-2.31502
ENSG00000114127	XRN1	E045	19.6141	0.00583483	14.7222	0.000124573	0.00349004	5.7272	8.68008	-2.31446
ENSG00000174652	ZNF266	E025	26.5723	0.0270252	13.657	0.000219421	0.00545071	7.04816	10.6617	-2.31439
ENSG00000171988	JMJD1C	E033	13.7636	0.00563204	11.783	0.00059774	0.0117561	4.94871	7.50588	-2.31356
ENSG00000075568	TMEM131	E047	25.713	0.0162934	13.977	0.000185062	0.004781	6.89765	10.4331	-2.31286
ENSG00000164715	LMTK2	E005	11.2271	0.00564148	10.5935	0.00113488	0.0189776	4.46515	6.77397	-2.31217
ENSG00000104517	UBR5	E076	59.2042	0.00227573	47.2587	6.22085e-12	1.85977e-09	10.2724	15.4365	-2.31189
ENSG00000005339	CREBBP	E051	31.6604	0.00244967	24.7847	6.41039e-07	4.63039e-05	7.39883	11.1776	-2.31091
ENSG00000089022	MAPKAPK5	E001	13.4393	0.00500072	12.4179	0.000425234	0.00908049	5.1062	7.73766	-2.31012
ENSG00000174282	ZBTB4	E005	11.2544	0.0221136	9.50589	0.00204814	0.0291129	4.48949	6.80731	-2.30984
ENSG00000138385	SSB	E023	14.5348	0.00644956	13.6051	0.000225578	0.00556587	5.30492	8.03505	-2.30905
ENSG00000175216	CKAP5	E070	11.1912	0.0053269	9.91068	0.00164323	0.0247695	4.59065	6.95852	-2.30887
ENSG00000101596	SMCHD1	E017	22.6469	0.014931	13.837	0.000199375	0.00506692	6.40967	9.69266	-2.30832
ENSG00000197081	IGF2R	E011	61.6033	0.00251313	51.3607	7.68632e-13	2.78033e-10	10.4603	15.7	-2.3081
ENSG00000064687	ABCA7	E023	10.9532	0.0113412	8.55254	0.00345041	0.0423229	4.56814	6.9222	-2.30728
ENSG00000117523	PRRC2C	E013	29.7447	0.0026068	23.1568	1.49315e-06	9.48362e-05	7.21472	10.894	-2.30714
ENSG00000198604	BAZ1A	E048	20.6644	0.0202228	11.2997	0.000775196	0.014287	6.27858	9.4932	-2.30683
ENSG00000080503	SMARCA2	E006	26.6513	0.00342246	23.2072	1.45455e-06	9.28409e-05	6.95639	10.507	-2.30664
ENSG00000064313	TAF2	E029	30.9677	0.00217037	26.7663	2.29605e-07	1.9203e-05	7.55805	11.4044	-2.30651
ENSG00000092148	HECTD1	E073	16.0497	0.00582218	13.0371	0.00030538	0.00702205	5.39297	8.15896	-2.30414
ENSG00000174231	PRPF8	E054	218.587	0.00138835	145.18	1.96174e-33	1.26744e-29	19.5537	28.5717	-2.30307
ENSG00000134490	TMEM241	E022	13.4561	0.02217	8.76135	0.00307681	0.0389312	5.10605	7.72238	-2.30105
ENSG00000198399	ITSN2	E054	36.7186	0.00213341	29.116	6.8171e-08	6.79924e-06	8.01341	12.0676	-2.30082
ENSG00000204842	ATXN2	E071	11.8167	0.0053336	9.59665	0.00194933	0.0280825	4.70201	7.11328	-2.30025
ENSG00000072364	AFF4	E033	19.1618	0.00504023	19.0371	1.28203e-05	0.000559345	5.48451	8.28272	-2.2964
ENSG00000119185	ITGB1BP1	E035	29.6797	0.0101989	18.398	1.79244e-05	0.000734756	7.69219	11.5746	-2.29447
ENSG00000108506	INTS2	E022	10.7703	0.00915856	8.60556	0.00335139	0.0414493	4.31546	6.5221	-2.29388
ENSG00000024048	UBR2	E022	14.4253	0.00588072	12.085	0.000508296	0.0104052	5.27199	7.95736	-2.29263
ENSG00000004478	FKBP4	E001	16.5175	0.00415929	14.5524	0.000136312	0.00375827	5.67462	8.5605	-2.29244
ENSG00000155561	NUP205	E013	27.1223	0.00391089	20.3845	6.33397e-06	0.000314386	7.18593	10.8136	-2.29092
ENSG00000141098	GFOD2	E010	8.91517	0.00696026	8.3609	0.00383381	0.0456557	4.16458	6.29077	-2.29078
ENSG00000066777	ARFGEF1	E052	39.8943	0.00165473	30.1343	4.03141e-08	4.35919e-06	8.46527	12.7101	-2.29058
ENSG00000108510	MED13	E039	18.3057	0.0087085	11.7514	0.000607966	0.0119039	5.5934	8.43483	-2.29024
ENSG00000058056	USP13	E018	15.1136	0.0100378	10.8775	0.000973395	0.0169767	5.3477	8.0666	-2.29015
ENSG00000102901	CENPT	E048	12.0887	0.00772912	10.1375	0.00145286	0.0226806	4.91089	7.4077	-2.28783
ENSG00000080345	RIF1	E039	11.4019	0.00797347	9.63583	0.00190818	0.0276422	4.53028	6.83509	-2.28698
ENSG00000095564	BTAF1	E005	27.4721	0.0366161	8.45044	0.00364955	0.0440866	7.02011	10.5555	-2.28595
ENSG00000172183	ISG20	E013	23.4297	0.0223893	11.1964	0.000819557	0.0148852	6.86662	10.3255	-2.28523
ENSG00000185811	IKZF1	E023	29.3869	0.00357463	22.0152	2.70502e-06	0.000156429	7.31751	10.9947	-2.28474
ENSG00000115970	THADA	E076	9.34566	0.00734719	8.30263	0.00395876	0.0466919	4.26589	6.43282	-2.28337
ENSG00000125676	THOC2	E077	18.9014	0.00861675	14.1146	0.000172007	0.0045124	6.0248	9.06596	-2.2829
ENSG00000198604	BAZ1A	E045	15.315	0.00591675	12.972	0.000316177	0.0072112	5.39261	8.11964	-2.28204
ENSG00000162923	WDR26	E036	32.6889	0.00376888	23.3609	1.34278e-06	8.70443e-05	7.85473	11.7811	-2.28065
ENSG00000197102	DYNC1H1	E035	59.0005	0.00127061	50.9223	9.60966e-13	3.38139e-10	10.4567	15.6034	-2.28015
ENSG00000086758	HUWE1	E053	22.9655	0.00299493	20.2776	6.69809e-06	0.000329994	6.49757	9.76397	-2.27956
ENSG00000005810	MYCBP2	E040	13.5373	0.00524455	10.13	0.00145877	0.0227546	4.96558	7.47603	-2.27938
ENSG00000170776	AKAP13	E038	18.2505	0.00425403	14.3946	0.00014823	0.00401545	5.77288	8.68114	-2.27833
ENSG00000125676	THOC2	E073	34.5892	0.0121604	18.5052	1.69446e-05	0.000701768	8.15156	12.2109	-2.27714
ENSG00000119471	HSDL2	E004	12.2972	0.00529575	11.1197	0.00085416	0.0153613	4.90856	7.3869	-2.27705
ENSG00000125107	CNOT1	E078	82.5518	0.00117618	68.6254	1.19059e-16	9.71646e-14	12.2762	18.2292	-2.2769
ENSG00000125676	THOC2	E065	64.9975	0.00139029	53.8977	2.11202e-13	8.80345e-11	11.09	16.5114	-2.27617
ENSG00000197102	DYNC1H1	E025	32.3731	0.0026338	27.1892	1.84489e-07	1.58457e-05	7.78477	11.6663	-2.27612
ENSG00000174231	PRPF8	E076	18.2417	0.00386992	15.9912	6.36377e-05	0.00204073	5.81895	8.7454	-2.27595
ENSG00000092148	HECTD1	E058	29.3145	0.00244789	24.5049	7.41201e-07	5.25595e-05	7.35501	11.0292	-2.27582
ENSG00000101974	ATP11C	E047	21.0453	0.0125032	13.6111	0.000224855	0.00555189	6.11109	9.18033	-2.27564
ENSG00000139218	SCAF11	E027	18.8038	0.00954096	12.1464	0.000491839	0.0101523	5.97985	8.98238	-2.27442
ENSG00000135862	LAMC1	E003	35.1265	0.00217538	28.2006	1.09368e-07	1.0147e-05	8.2004	12.275	-2.27407
ENSG00000126883	NUP214	E018	15.5275	0.00560827	12.7133	0.000363064	0.00804464	5.38047	8.0872	-2.27391
ENSG00000102898	NUTF2	E014	20.6024	0.0299667	9.15065	0.00248629	0.0334384	6.39583	9.60022	-2.27366
ENSG00000165458	INPPL1	E006	17.8689	0.00439558	15.0772	0.000103202	0.00299972	5.85022	8.78711	-2.27336
ENSG00000109133	TMEM33	E023	36.1318	0.0021332	28.9993	7.24053e-08	7.14193e-06	8.12888	12.1667	-2.27301
ENSG00000057294	PKP2	E025	37.972	0.0016976	31.7544	1.74954e-08	2.07297e-06	8.36701	12.5165	-2.27252
ENSG00000149311	ATM	E069	23.8559	0.0267174	12.8274	0.000341583	0.00767618	6.38342	9.57939	-2.27252
ENSG00000218336	TENM3	E021	27.583	0.00558532	20.5427	5.83145e-06	0.000293578	7.09259	10.6314	-2.27203
ENSG00000165219	GAPVD1	E046	16.4183	0.0049539	12.8176	0.000343372	0.00770893	5.55598	8.3445	-2.2713
ENSG00000138246	DNAJC13	E003	20.305	0.00336872	20.2101	6.93852e-06	0.000339609	6.14224	9.21735	-2.27094
ENSG00000126883	NUP214	E006	15.2867	0.00717394	12.07	0.000512401	0.0104589	5.37852	8.07823	-2.27046
ENSG00000151914	DST	E076	36.4067	0.00183401	30.3994	3.51632e-08	3.86877e-06	8.17612	12.2229	-2.26787
ENSG00000104517	UBR5	E053	22.1966	0.020401	12.0023	0.000531354	0.0107626	6.34115	9.50681	-2.26781
ENSG00000114554	PLXNA1	E004	13.1641	0.0104406	9.26836	0.00233147	0.0319209	4.93304	7.40838	-2.26766
ENSG00000075188	NUP37	E024	12.0612	0.0061478	10.5293	0.00117494	0.0194505	4.95592	7.44135	-2.26692
ENSG00000125107	CNOT1	E080	65.9167	0.00441763	40.8284	1.66202e-10	3.4515e-08	11.0041	16.3532	-2.26642
ENSG00000153827	TRIP12	E045	28.0017	0.00310225	23.3511	1.34964e-06	8.72947e-05	7.24721	10.8474	-2.26642
ENSG00000198589	LRBA	E064	19.6279	0.00921472	12.4957	0.000407886	0.00881121	6.04434	9.06195	-2.26603
ENSG00000144674	GOLGA4	E030	30.2008	0.00370739	22.3171	2.31136e-06	0.000136307	7.57927	11.3362	-2.26548
ENSG00000153827	TRIP12	E057	20.3344	0.00365574	16.9189	3.90106e-05	0.00138653	6.1671	9.24257	-2.26508
ENSG00000197081	IGF2R	E002	28.4315	0.00681471	21.9862	2.74618e-06	0.000158143	7.2036	10.7787	-2.26461
ENSG00000092148	HECTD1	E060	23.2809	0.0025545	19.3081	1.11232e-05	0.000499251	6.55015	9.81009	-2.26444
ENSG00000182359	KBTBD3	E003	11.634	0.00638835	9.45395	0.00210695	0.029684	4.83364	7.25191	-2.26264
ENSG00000100614	PPM1A	E006	13.7884	0.00473114	11.8984	0.000561815	0.01123	5.22565	7.83551	-2.26197
ENSG00000092439	TRPM7	E054	23.9907	0.00505066	16.4681	4.94767e-05	0.00167191	6.67514	9.98749	-2.26075
ENSG00000118482	PHF3	E012	22.4096	0.00842285	20.9265	4.7725e-06	0.00024883	6.38658	9.55588	-2.25894
ENSG00000103479	RBL2	E009	31.0847	0.0445234	9.32162	0.00226466	0.0312888	7.61927	11.3768	-2.25798
ENSG00000072121	ZFYVE26	E043	14.9053	0.0177137	9.34107	0.00224074	0.031061	5.34369	8.0039	-2.25769
ENSG00000074755	ZZEF1	E061	11.6939	0.00600414	10.8309	0.000998205	0.017276	4.55049	6.8199	-2.2565
ENSG00000166501	PRKCB	E003	20.5391	0.00542453	16.8564	4.03168e-05	0.00142382	6.20917	9.28681	-2.25605
ENSG00000189079	ARID2	E013	12.7955	0.00555031	10.5599	0.00115567	0.019223	4.85543	7.2738	-2.25597
ENSG00000166913	YWHAB	E004	22.4835	0.0282089	9.48443	0.00207222	0.0293601	6.69433	10.0038	-2.2552
ENSG00000108021	FAM208B	E017	13.1468	0.00526754	10.5347	0.00117151	0.0194089	4.89387	7.32902	-2.2547
ENSG00000108510	MED13	E040	13.0815	0.00775909	8.84006	0.00294689	0.0377473	4.77208	7.1462	-2.25384
ENSG00000162104	ADCY9	E010	16.3848	0.00819373	12.1501	0.000490857	0.0101356	5.56462	8.32475	-2.25337
ENSG00000133687	TMTC1	E030	14.6187	0.0119391	9.8682	0.0016816	0.0251897	5.29046	7.91404	-2.25158
ENSG00000163785	RYK	E028	14.8395	0.00465543	12.1197	0.000498932	0.0102578	5.43545	8.12597	-2.24956
ENSG00000165138	ANKS6	E019	21.2075	0.0168755	11.6264	0.00065021	0.0125275	6.39718	9.55176	-2.24944
ENSG00000094975	SUCO	E024	23.2663	0.0037476	18.0997	2.09631e-05	0.000836903	6.59874	9.84992	-2.24942
ENSG00000174851	YIF1A	E004	11.1693	0.00717647	8.70987	0.00316491	0.0397282	4.6409	6.9421	-2.24821
ENSG00000094975	SUCO	E023	15.4566	0.00421145	12.4143	0.000426057	0.00909621	5.39465	8.06282	-2.24813
ENSG00000108604	SMARCD2	E029	23.1783	0.0150297	12.4734	0.00041278	0.00889292	6.75626	10.0798	-2.24805
ENSG00000173692	PSMD1	E003	14.9294	0.00430611	13.0088	0.000310035	0.0071024	5.45529	8.15134	-2.24728
ENSG00000076650	GPATCH1	E009	20.5147	0.00401303	16.6896	4.40222e-05	0.00152572	6.18612	9.23395	-2.24682
ENSG00000174231	PRPF8	E049	242.713	0.000541452	192.074	1.12085e-43	1.24142e-39	20.7167	29.8246	-2.24556
ENSG00000198315	ZKSCAN8	E007	9.65375	0.0104572	8.34211	0.00387366	0.0459678	4.05116	6.0576	-2.24394
ENSG00000152270	PDE3B	E002	21.7538	0.00422741	15.9358	6.55284e-05	0.00208783	6.28144	9.36804	-2.24341
ENSG00000174231	PRPF8	E053	264.939	0.00379661	92.3426	7.2899e-22	1.47439e-18	21.5571	30.9327	-2.24292
ENSG00000198862	LTN1	E036	22.2097	0.004872	15.4635	8.41147e-05	0.00255908	6.29066	9.37975	-2.24248
ENSG00000183495	EP400	E022	20.5191	0.00387505	18.6582	1.56371e-05	0.000657502	6.00919	8.95851	-2.24001
ENSG00000153827	TRIP12	E074	12.9504	0.00451116	10.9332	0.000944541	0.0165929	4.95681	7.39681	-2.2388
ENSG00000081177	EXD2	E023	8.73291	0.00646838	8.7853	0.00303668	0.0385811	4.04876	6.04627	-2.23816
ENSG00000153827	TRIP12	E051	16.5319	0.0117813	11.3616	0.00074979	0.0139325	5.63906	8.40686	-2.23799
ENSG00000174231	PRPF8	E067	113.742	0.0067992	46.0192	1.17102e-11	3.2386e-09	14.4833	21.2127	-2.23787
ENSG00000090905	TNRC6A	E006	16.5718	0.00410222	10.8016	0.00101413	0.0174838	5.40784	8.06308	-2.23727
ENSG00000080802	CNOT4	E032	11.0953	0.00526632	9.44425	0.00211812	0.0297818	4.58203	6.83736	-2.23692
ENSG00000139990	DCAF5	E016	19.3763	0.0289842	8.15343	0.00429798	0.0494417	6.0519	9.01032	-2.23428
ENSG00000161996	WDR90	E027	13.2551	0.00604952	10.1415	0.00144967	0.0226431	5.07818	7.56593	-2.23223
ENSG00000113810	SMC4	E019	49.6692	0.00573594	28.6713	8.57674e-08	8.24038e-06	9.67454	14.3093	-2.23116
ENSG00000204116	CHIC1	E011	28.2992	0.0327105	11.3156	0.000768599	0.0141981	7.41545	11.0106	-2.23079
ENSG00000189079	ARID2	E012	13.3933	0.00903117	9.85986	0.00168924	0.0252717	4.98884	7.43011	-2.23015
ENSG00000118058	KMT2A	E037	12.463	0.00605703	8.56747	0.00342222	0.0420814	4.71281	7.02089	-2.23007
ENSG00000138376	BARD1	E019	14.1394	0.0116258	9.79106	0.00175362	0.0259643	5.12387	7.62973	-2.22993
ENSG00000020181	ADGRA2	E014	11.5953	0.0109783	12.5752	0.00039091	0.00851757	4.63253	6.89841	-2.22783
ENSG00000103479	RBL2	E010	25.898	0.00701778	18.0024	2.20625e-05	0.000872406	7.01257	10.4084	-2.22626
ENSG00000101596	SMCHD1	E016	25.4446	0.034245	8.9886	0.00271669	0.0356031	6.87486	10.2024	-2.22465
ENSG00000175054	ATR	E064	21.2417	0.00297147	15.6303	7.70126e-05	0.00237721	6.38547	9.4818	-2.22428
ENSG00000125107	CNOT1	E077	88.833	0.00481176	46.6982	8.28057e-12	2.37188e-09	12.8209	18.801	-2.22347
ENSG00000100697	DICER1	E037	12.389	0.00480147	10.8974	0.000962996	0.0168484	4.79898	7.1379	-2.22332
ENSG00000060237	WNK1	E006	44.8436	0.0122712	20.7311	5.28496e-06	0.000271472	8.86731	13.1119	-2.22299
ENSG00000131051	RBM39	E081	18.2769	0.00378351	14.7632	0.000121888	0.00342968	6.03956	8.96948	-2.2229
ENSG00000135968	GCC2	E017	26.2021	0.0201795	12.0471	0.000518737	0.0105539	6.9738	10.3433	-2.22271
ENSG00000089639	GMIP	E040	10.5378	0.00548508	8.43876	0.00367307	0.0443132	4.54427	6.759	-2.22214
ENSG00000139117	CPNE8	E026	12.2079	0.00555553	9.39522	0.00217552	0.0303704	4.74944	7.06238	-2.22193
ENSG00000177311	ZBTB38	E033	25.6856	0.00332447	17.7475	2.52255e-05	0.000977862	6.87914	10.201	-2.22126
ENSG00000147133	TAF1	E016	31.3566	0.00264537	26.0223	3.37501e-07	2.6755e-05	7.5869	11.2378	-2.22092
ENSG00000101596	SMCHD1	E009	44.0167	0.0209277	15.1099	0.000101431	0.00296268	8.97558	13.2585	-2.21924
ENSG00000253729	PRKDC	E066	35.5504	0.00200717	29.7985	4.79364e-08	5.0473e-06	8.08813	11.9652	-2.21893
ENSG00000119471	HSDL2	E002	11.5568	0.00528286	9.91207	0.00164199	0.0247591	4.79563	7.12317	-2.21718
ENSG00000119471	HSDL2	E003	11.5568	0.00528286	9.91207	0.00164199	0.0247591	4.79563	7.12317	-2.21718
ENSG00000107560	RAB11FIP2	E013	14.1549	0.0155198	9.23927	0.00236879	0.0322808	5.04464	7.49093	-2.21708
ENSG00000169660	HEXDC	E020	10.0801	0.00659598	8.2344	0.00411037	0.0479187	4.54358	6.74958	-2.21658
ENSG00000127914	AKAP9	E042	16.5259	0.0064921	12.0791	0.000509897	0.0104257	5.67786	8.42415	-2.21653
ENSG00000140022	STON2	E008	23.601	0.0533235	8.70197	0.00317866	0.0398449	6.67272	9.88733	-2.21647
ENSG00000253729	PRKDC	E061	26.0366	0.00674526	18.765	1.47853e-05	0.00062765	6.98338	10.343	-2.21645
ENSG00000079805	DNM2	E003	10.4185	0.00747891	8.25923	0.00405453	0.0474973	4.54519	6.75101	-2.21595
ENSG00000139218	SCAF11	E031	14.1091	0.00561841	10.0364	0.00153475	0.0235886	5.24213	7.78019	-2.21574
ENSG00000125107	CNOT1	E079	74.5766	0.00131593	57.9629	2.6711e-14	1.33319e-11	11.7866	17.2886	-2.21321
ENSG00000196810	CTBP1-AS2	E002	19.7597	0.0261372	9.81339	0.00173246	0.025728	6.25936	9.27261	-2.21288
ENSG00000083097	DOPEY1	E022	11.4046	0.00580292	8.74706	0.00310102	0.0391566	4.61738	6.85303	-2.21287
ENSG00000152223	EPG5	E048	14.2625	0.0109235	9.44711	0.00211483	0.0297572	5.15082	7.6405	-2.21285
ENSG00000163781	TOPBP1	E031	45.8046	0.0109199	22.3011	2.33069e-06	0.000137308	9.37719	13.8179	-2.21142
ENSG00000164961	KIAA0196	E040	16.4685	0.00354646	13.3668	0.000256119	0.00613304	5.65151	8.37133	-2.20905
ENSG00000198793	MTOR	E068	22.6632	0.0274296	9.49869	0.00205618	0.0292076	6.57346	9.72355	-2.20813
ENSG00000174231	PRPF8	E060	223.125	0.00394352	81.4441	1.80293e-19	2.51103e-16	20.0349	28.6954	-2.20812
ENSG00000134490	TMEM241	E021	17.0075	0.0244888	9.01847	0.00267266	0.0351919	5.82091	8.61689	-2.20718
ENSG00000130158	DOCK6	E071	11.112	0.00740509	8.34196	0.00387397	0.0459692	4.66143	6.9085	-2.20668
ENSG00000080345	RIF1	E043	11.1331	0.0106432	8.24145	0.00409443	0.0477976	4.53141	6.71656	-2.20662
ENSG00000135049	AGTPBP1	E031	16.0733	0.00853873	10.7408	0.00104799	0.0179229	5.58012	8.26039	-2.20587
ENSG00000131584	ACAP3	E046	18.3248	0.00419177	14.8994	0.000113401	0.00323094	5.96252	8.82224	-2.20579
ENSG00000149308	NPAT	E025	13.8416	0.00634272	8.88723	0.00287172	0.0370742	4.99289	7.39566	-2.20572
ENSG00000080345	RIF1	E036	20.3008	0.00373123	16.2719	5.48727e-05	0.00181651	6.0722	8.98248	-2.20538
ENSG00000125107	CNOT1	E081	62.1421	0.00370427	39.2386	3.75059e-10	7.08074e-08	10.7865	15.8245	-2.204
ENSG00000100219	XBP1	E014	33.9114	0.00584154	17.181	3.39813e-05	0.00124057	8.04399	11.8603	-2.20348
ENSG00000197102	DYNC1H1	E014	20.1262	0.00868812	13.6962	0.000214889	0.00536391	6.23707	9.21939	-2.20294
ENSG00000137449	CPEB2	E001	10.9694	0.00565136	9.56147	0.00198704	0.0284601	4.53135	6.71072	-2.20281
ENSG00000151914	DST	E156	14.7927	0.00398768	11.6858	0.000629786	0.0122329	5.28679	7.82241	-2.20224
ENSG00000180628	PCGF5	E015	21.3433	0.0253389	9.85921	0.00168984	0.0252774	6.5149	9.62427	-2.20189
ENSG00000144554	FANCD2	E011	17.1356	0.00736331	12.3119	0.000450087	0.00948579	5.79403	8.56584	-2.20117
ENSG00000072364	AFF4	E031	24.5233	0.0262373	12.8688	0.0003341	0.0075386	6.31334	9.32739	-2.20111
ENSG00000132549	VPS13B	E043	12.2024	0.00704554	9.8132	0.00173263	0.0257289	4.89519	7.24149	-2.19947
ENSG00000065060	UHRF1BP1	E009	12.9137	0.00725609	10.4724	0.00121168	0.0198687	4.88785	7.22927	-2.1986
ENSG00000138081	FBXO11	E041	18.4177	0.00386236	14.4764	0.000141929	0.00388002	6.04546	8.92929	-2.19842
ENSG00000066739	ATG2B	E041	20.7412	0.00304018	19.0095	1.3007e-05	0.000565188	6.07757	8.97595	-2.19822
ENSG00000068784	SRBD1	E028	18.0117	0.0092077	11.658	0.000639259	0.012377	5.93425	8.7642	-2.19738
ENSG00000253729	PRKDC	E048	38.6798	0.00245026	30.7695	2.90575e-08	3.25866e-06	8.46784	12.4556	-2.19592
ENSG00000104517	UBR5	E088	16.1387	0.0114025	10.778	0.00102716	0.0176601	5.47587	8.08322	-2.19278
ENSG00000086232	EIF2AK1	E035	26.9615	0.0251615	9.96714	0.00159359	0.0242366	7.31284	10.7674	-2.19213
ENSG00000107331	ABCA2	E060	22.3201	0.00376659	15.4537	8.45503e-05	0.00256931	6.6065	9.73583	-2.19155
ENSG00000155827	RNF20	E014	21.8504	0.00335135	17.8613	2.3761e-05	0.000928674	6.58403	9.7015	-2.19086
ENSG00000010292	NCAPD2	E013	26.8249	0.00917987	16.4313	5.04443e-05	0.00169918	7.2279	10.6398	-2.19052
ENSG00000104517	UBR5	E086	30.0631	0.00243574	23.4235	1.29983e-06	8.46852e-05	7.47574	11.0003	-2.1904
ENSG00000185811	IKZF1	E022	32.6702	0.00254531	23.0646	1.56645e-06	9.87637e-05	7.81855	11.4981	-2.19018
ENSG00000008710	PKD1	E085	16.5936	0.00390393	13.3171	0.000262991	0.00625128	5.58501	8.23823	-2.19005
ENSG00000064393	HIPK2	E003	51.5755	0.00127353	45.2133	1.76697e-11	4.65062e-09	9.49958	13.9263	-2.18902
ENSG00000136381	IREB2	E012	24.7336	0.00305405	18.554	1.65159e-05	0.00068623	6.79024	9.99719	-2.18848
ENSG00000112249	ASCC3	E036	18.3766	0.00492409	13.5492	0.000232396	0.00569216	5.93768	8.74711	-2.18616
ENSG00000104517	UBR5	E078	71.7378	0.0108931	27.1483	1.88436e-07	1.61668e-05	11.5029	16.7797	-2.18486
ENSG00000132334	PTPRE	E020	14.4782	0.00660891	10.6211	0.00111805	0.0187908	5.28275	7.785	-2.18436
ENSG00000182670	TTC3	E033	34.5406	0.00243136	29.7643	4.87889e-08	5.12314e-06	8.04247	11.8074	-2.1842
ENSG00000102078	SLC25A14	E013	23.6516	0.00301323	18.6337	1.58396e-05	0.000664282	6.91653	10.1707	-2.18384
ENSG00000116754	SRSF11	E004	12.7465	0.00577958	9.37968	0.00219404	0.0305696	4.98583	7.34863	-2.18368
ENSG00000165029	ABCA1	E022	15.2225	0.00498479	9.99993	0.00156546	0.0239278	5.10079	7.51612	-2.18307
ENSG00000160588	MPZL3	E009	14.6002	0.00465612	11.3611	0.00075	0.0139353	5.28546	7.78564	-2.18247
ENSG00000062282	DGAT2	E006	15.5456	0.00534648	12.1861	0.000481473	0.00998443	5.64236	8.30796	-2.18243
ENSG00000132510	KDM6B	E011	18.4671	0.00472096	14.2123	0.000163301	0.00433139	5.87665	8.6494	-2.18184
ENSG00000103994	ZNF106	E038	22.3388	0.00444096	14.5627	0.000135575	0.0037406	6.48008	9.52852	-2.18101
ENSG00000101596	SMCHD1	E005	14.396	0.0133266	9.38153	0.00219182	0.0305467	5.20343	7.66206	-2.1805
ENSG00000046651	OFD1	E005	12.0011	0.0056517	9.35616	0.00222237	0.030867	4.98082	7.33506	-2.17994
ENSG00000091428	RAPGEF4	E022	17.379	0.00365619	12.8806	0.000332007	0.00749793	5.8121	8.54654	-2.17745
ENSG00000197102	DYNC1H1	E020	22.7325	0.00462632	16.5996	4.61611e-05	0.0015838	6.6194	9.72304	-2.17712
ENSG00000135968	GCC2	E018	19.4364	0.0270369	8.66436	0.00324494	0.0404771	6.0857	8.94523	-2.17711
ENSG00000066777	ARFGEF1	E051	56.9883	0.0039192	31.0221	2.55105e-08	2.90429e-06	10.3266	15.0748	-2.17706
ENSG00000167280	ENGASE	E008	18.5654	0.00378533	13.9628	0.000186465	0.0048087	6.07407	8.92765	-2.17681
ENSG00000137337	MDC1	E028	31.3293	0.0123286	14.7403	0.000123377	0.00346363	7.83237	11.4815	-2.17596
ENSG00000133858	ZFC3H1	E058	13.5072	0.00463821	10.4384	0.00123423	0.0201253	5.05198	7.43048	-2.17473
ENSG00000197451	HNRNPAB	E008	13.6749	0.00625631	10.3798	0.00127398	0.0206232	5.31315	7.81217	-2.17458
ENSG00000133703	KRAS	E003	13.4533	0.022748	10.4839	0.00120418	0.0197671	5.03031	7.39825	-2.17442
ENSG00000177030	DEAF1	E033	11.3993	0.0050894	8.84154	0.0029445	0.0377188	4.79555	7.05453	-2.17434
ENSG00000133026	MYH10	E047	14.6883	0.00464749	12.3668	0.000437032	0.00926944	5.30244	7.79561	-2.17407
ENSG00000051382	PIK3CB	E037	23.1229	0.00836958	13.664	0.000218605	0.00543566	6.61314	9.7043	-2.17274
ENSG00000099331	MYO9B	E008	78.7418	0.000921995	56.844	4.71799e-14	2.22136e-11	12.2771	17.8307	-2.17258
ENSG00000118900	UBN1	E002	10.9203	0.0138801	8.28046	0.0040074	0.0470984	4.5932	6.75434	-2.17186
ENSG00000131899	LLGL1	E003	27.6342	0.0278293	8.73113	0.00312822	0.0393787	7.34913	10.7709	-2.1718
ENSG00000115825	PRKD3	E034	11.9853	0.00886505	8.2994	0.00396582	0.0467443	4.70413	6.91654	-2.17174
ENSG00000137804	NUSAP1	E026	11.6631	0.00555965	9.2043	0.00241447	0.0327337	4.85411	7.13576	-2.17159
ENSG00000113522	RAD50	E004	37.3257	0.00998446	18.652	1.56884e-05	0.000659011	8.52702	12.4728	-2.17131
ENSG00000073350	LLGL2	E018	15.6109	0.00468417	11.6625	0.000637735	0.0123557	5.60568	8.23189	-2.17045
ENSG00000103222	ABCC1	E002	19.6846	0.0189777	10.2488	0.0013677	0.0217279	6.17438	9.05861	-2.16935
ENSG00000101126	ADNP	E011	34.1369	0.00799898	22.4244	2.18582e-06	0.000129975	7.94859	11.632	-2.16916
ENSG00000142453	CARM1	E005	21.4878	0.00686696	14.6315	0.000130713	0.003631	6.55487	9.60861	-2.16772
ENSG00000117523	PRRC2C	E022	111.449	0.00079423	74.9446	4.84115e-18	5.2372e-15	14.1022	20.37	-2.16746
ENSG00000133863	TEX15	E004	25.7978	0.00508883	22.3433	2.28013e-06	0.000134568	6.70323	9.82161	-2.16658
ENSG00000139645	ANKRD52	E025	16.2754	0.00627496	17.3238	3.15218e-05	0.00116895	5.39837	7.91898	-2.16475
ENSG00000136717	BIN1	E027	21.3221	0.00301123	17.6011	2.72428e-05	0.00103909	6.58426	9.64084	-2.16295
ENSG00000198604	BAZ1A	E046	26.5041	0.00303717	20.3271	6.52678e-06	0.00032265	7.22169	10.5645	-2.16274
ENSG00000075292	ZNF638	E019	25.9658	0.00242659	19.4904	1.01105e-05	0.000463249	7.23203	10.5792	-2.16265
ENSG00000115306	SPTBN1	E009	98.426	0.000890573	79.8982	3.94216e-19	5.06576e-16	13.4337	19.4157	-2.16262
ENSG00000137812	KNL1	E021	178.198	0.0446716	10.1745	0.00142399	0.022368	18.4133	26.2577	-2.16216
ENSG00000119471	HSDL2	E005	12.9701	0.00482976	10.4695	0.0012136	0.019888	5.12589	7.51692	-2.16211
ENSG00000115760	BIRC6	E060	22.819	0.00321178	16.2647	5.50796e-05	0.00182232	6.50144	9.51773	-2.16161
ENSG00000062282	DGAT2	E009	20.8764	0.00370733	16.0546	6.15424e-05	0.00198862	6.51112	9.53065	-2.1611
ENSG00000205189	ZBTB10	E006	17.5584	0.0112684	12.0622	0.000514549	0.0104944	5.78061	8.46844	-2.16082
ENSG00000008710	PKD1	E112	25.3654	0.00267267	19.6569	9.26695e-06	0.000430814	6.92441	10.1202	-2.15685
ENSG00000023287	RB1CC1	E043	24.4133	0.00772953	13.3713	0.000255505	0.00612025	6.89745	10.0808	-2.15667
ENSG00000198722	UNC13B	E009	23.9321	0.0360161	8.62127	0.00332261	0.0412007	6.84116	9.99808	-2.15614
ENSG00000198793	MTOR	E063	11.7885	0.00645144	8.94673	0.00277967	0.0362171	4.73642	6.9383	-2.15572
ENSG00000065150	IPO5	E027	13.0029	0.00559087	9.74986	0.00179337	0.0263898	5.06391	7.41514	-2.15543
ENSG00000180628	PCGF5	E016	25.7352	0.0053582	17.736	2.53781e-05	0.000981813	7.18952	10.5002	-2.15532
ENSG00000163349	HIPK1	E010	23.3988	0.00306643	20.0573	7.51558e-06	0.000362363	6.34545	9.27713	-2.15496
ENSG00000100796	PPP4R3A	E013	16.0355	0.0167699	8.42899	0.00369285	0.0444827	5.60274	8.19843	-2.15491
ENSG00000160014	CALM3	E003	22.8869	0.00437031	16.4973	4.87193e-05	0.00165231	6.80741	9.94518	-2.15437
ENSG00000253729	PRKDC	E065	23.2238	0.00298354	18.2229	1.965e-05	0.000794158	6.6186	9.66931	-2.15325
ENSG00000156650	KAT6B	E011	15.6226	0.00381572	11.1444	0.000842867	0.0152135	5.32795	7.7954	-2.15308
ENSG00000073417	PDE8A	E012	20.8987	0.00340966	15.0601	0.000104139	0.00301978	6.40552	9.35853	-2.15229
ENSG00000137807	KIF23	E011	25.9537	0.00286847	18.7979	1.45328e-05	0.000619076	7.241	10.5662	-2.15182
ENSG00000198399	ITSN2	E052	39.2495	0.0111337	16.9883	3.76105e-05	0.00134581	8.49481	12.3719	-2.15179
ENSG00000170264	FAM161A	E015	9.83581	0.00966492	8.32046	0.00392011	0.0463488	4.4649	6.53532	-2.15115
ENSG00000170921	TANC2	E042	31.9275	0.00339309	26.3619	2.83065e-07	2.294e-05	7.69623	11.2194	-2.15043
ENSG00000169727	GPS1	E026	16.2165	0.0107436	10.2082	0.00139817	0.0220833	5.71135	8.34723	-2.15016
ENSG00000158234	FAIM	E007	11.4501	0.0079773	8.76357	0.00307307	0.0389135	4.87358	7.12874	-2.14992
ENSG00000145041	DCAF1	E021	33.7005	0.00215715	24.689	6.73683e-07	4.82721e-05	8.23671	11.9943	-2.14934
ENSG00000141577	CEP131	E038	29.7384	0.0214033	11.7677	0.000602683	0.0118293	7.73859	11.2758	-2.1486
ENSG00000177084	POLE	E083	21.8122	0.0203541	9.90976	0.00164405	0.0247754	6.50749	9.49698	-2.14802
ENSG00000101290	CDS2	E006	12.8075	0.00730855	8.84878	0.00293285	0.0376244	4.99143	7.29695	-2.14794
ENSG00000198604	BAZ1A	E044	32.1878	0.00649361	20.1336	7.22156e-06	0.000350919	7.9715	11.6086	-2.14771
ENSG00000143376	SNX27	E013	31.9919	0.00362241	23.6293	1.16797e-06	7.7439e-05	7.88858	11.4887	-2.14746
ENSG00000100099	HPS4	E035	15.9637	0.00417267	11.1991	0.000818378	0.0148705	5.60232	8.18175	-2.14637
ENSG00000075568	TMEM131	E055	19.8603	0.00384396	14.7061	0.000125641	0.00351402	6.24963	9.11932	-2.14596
ENSG00000144674	GOLGA4	E025	16.7782	0.00754818	10.442	0.00123183	0.0201018	5.74608	8.3887	-2.14552
ENSG00000177084	POLE	E082	21.6792	0.0185773	10.377	0.00127596	0.0206481	6.50376	9.48527	-2.14511
ENSG00000069869	NEDD4	E029	10.035	0.00675647	8.12679	0.00436158	0.0499756	4.34827	6.35621	-2.14499
ENSG00000074755	ZZEF1	E049	19.2808	0.00653748	15.033	0.000105648	0.00305401	5.98069	8.72755	-2.14488
ENSG00000147133	TAF1	E017	17.5264	0.00540556	13.1343	0.000289943	0.00674146	5.77841	8.43419	-2.14479
ENSG00000162736	NCSTN	E035	13.9328	0.00503831	10.8546	0.000985527	0.0171215	5.31665	7.76226	-2.14374
ENSG00000154305	MIA3	E007	106.415	0.00850182	34.0065	5.49273e-09	7.55945e-07	14.368	20.6303	-2.14288
ENSG00000116017	ARID3A	E003	13.749	0.00451661	10.4256	0.00124283	0.020223	5.22892	7.63208	-2.14215
ENSG00000078674	PCM1	E020	26.9276	0.0045761	19.8197	8.51003e-06	0.000401691	7.24406	10.5464	-2.14177
ENSG00000178209	PLEC	E022	19.1578	0.0150359	13.1372	0.000289491	0.00673256	5.96556	8.69804	-2.14109
ENSG00000164070	HSPA4L	E015	18.9687	0.0130846	10.6156	0.0011214	0.0188226	6.13936	8.94887	-2.14075
ENSG00000088899	LZTS3	E006	8.82117	0.00858214	9.15627	0.00247867	0.033363	4.03798	5.89811	-2.14056
ENSG00000136193	SCRN1	E022	11.1325	0.0070004	9.17474	0.00245379	0.0331046	4.60365	6.72072	-2.14033
ENSG00000170248	PDCD6IP	E014	26.2345	0.0108892	14.166	0.000167372	0.00442022	7.18698	10.4597	-2.13994
ENSG00000140386	SCAPER	E072	15.0443	0.00393257	10.6348	0.00110983	0.0186782	5.45922	7.96171	-2.13967
ENSG00000074755	ZZEF1	E042	33.2459	0.00777414	21.8868	2.89211e-06	0.000164508	7.84492	11.4043	-2.13917
ENSG00000114982	KANSL3	E051	24.1328	0.00297554	19.5398	9.85234e-06	0.000453323	6.84598	9.96463	-2.13844
ENSG00000064703	DDX20	E009	25.6392	0.00299167	22.0184	2.70048e-06	0.000156318	7.15349	10.4066	-2.13792
ENSG00000175216	CKAP5	E069	12.9962	0.00511329	9.52772	0.00202392	0.0288568	5.07426	7.39881	-2.13707
ENSG00000139218	SCAF11	E016	42.634	0.0113198	16.7369	4.29386e-05	0.00149641	9.15704	13.2749	-2.13633
ENSG00000125107	CNOT1	E063	57.1215	0.00268681	37.9465	7.27124e-10	1.26968e-07	10.492	15.1724	-2.13615
ENSG00000197102	DYNC1H1	E034	33.9042	0.00233964	25.1898	5.19565e-07	3.88195e-05	8.15861	11.8457	-2.13587
ENSG00000092853	CLSPN	E025	14.8117	0.00545673	10.6062	0.00112711	0.018894	5.40592	7.87568	-2.13487
ENSG00000196372	ASB13	E012	13.1796	0.00643622	10.231	0.00138097	0.0218812	5.16496	7.52652	-2.13486
ENSG00000112851	ERBIN	E011	13.6623	0.005224	9.18602	0.00243871	0.0329555	5.15463	7.51133	-2.13475
ENSG00000165671	NSD1	E020	13.0409	0.00679284	9.86272	0.00168661	0.0252449	4.92664	7.1791	-2.13377
ENSG00000153339	TRAPPC8	E034	21.053	0.00824465	12.3422	0.000442828	0.00936336	6.4145	9.33019	-2.13305
ENSG00000119397	CNTRL	E012	13.2041	0.00550924	8.72453	0.00313956	0.0394846	5.11767	7.45367	-2.13238
ENSG00000153922	CHD1	E054	20.5152	0.00397516	13.451	0.00024488	0.0059348	6.4014	9.30958	-2.13225
ENSG00000141556	TBCD	E002	20.8192	0.00801492	13.5578	0.000231326	0.00567072	6.53789	9.50414	-2.1312
ENSG00000101096	NFATC2	E015	55.878	0.00520895	41.0478	1.48549e-10	3.11831e-08	9.99929	14.4565	-2.13096
ENSG00000156650	KAT6B	E016	52.7237	0.0199324	15.3309	9.0229e-05	0.00270204	9.7379	14.0841	-2.13059
ENSG00000081177	EXD2	E024	34.8294	0.0027261	31.3569	2.14693e-08	2.49551e-06	8.21155	11.9069	-2.1305
ENSG00000125107	CNOT1	E070	80.2459	0.0279922	14.4451	0.000144308	0.00393118	12.3725	17.7953	-2.12939
ENSG00000122008	POLK	E019	17.568	0.0146377	10.1627	0.0014331	0.0224687	5.81341	8.4529	-2.12843
ENSG00000151914	DST	E125	13.0649	0.010267	8.55061	0.00345406	0.0423587	5.03751	7.33066	-2.12837
ENSG00000115760	BIRC6	E051	15.445	0.00438728	10.5846	0.00114037	0.0190325	5.35912	7.7958	-2.12819
ENSG00000170776	AKAP13	E020	86.4467	0.000912581	59.5248	1.20764e-14	6.47198e-12	12.7176	18.2701	-2.12751
ENSG00000135541	AHI1	E048	21.034	0.00734364	14.1857	0.000165627	0.00438482	6.46752	9.39392	-2.12717
ENSG00000197961	ZNF121	E010	11.721	0.0065505	10.8513	0.000987246	0.0171411	4.83252	7.03105	-2.12671
ENSG00000008869	HEATR5B	E020	31.2394	0.016655	12.1011	0.000503919	0.010332	7.71734	11.1888	-2.12665
ENSG00000073417	PDE8A	E010	12.1011	0.00592297	8.43429	0.00368211	0.0444016	4.91817	7.15068	-2.12408
ENSG00000115760	BIRC6	E061	25.4516	0.00311488	17.1395	3.47329e-05	0.00126381	6.90733	10.019	-2.12369
ENSG00000117523	PRRC2C	E023	198.828	0.00121947	103.812	2.22432e-24	6.23315e-21	18.7258	26.4653	-2.12349
ENSG00000169231	THBS3	E044	19.1317	0.0048363	13.7407	0.000209863	0.00526442	6.32554	9.17999	-2.12279
ENSG00000111642	CHD4	E070	33.4042	0.0282746	10.8239	0.00100197	0.0173191	8.17621	11.8339	-2.12226
ENSG00000151208	DLG5	E047	22.4643	0.00291628	15.1774	9.78695e-05	0.0028778	6.61576	9.5939	-2.12108
ENSG00000122386	ZNF205	E009	13.6845	0.00592742	9.60888	0.00193639	0.0279463	5.28939	7.68198	-2.12096
ENSG00000136874	STX17	E029	17.8118	0.00488141	12.495	0.00040805	0.00881389	5.98367	8.6829	-2.12057
ENSG00000107854	TNKS2	E001	18.6316	0.0199669	8.68198	0.00321371	0.040167	5.87741	8.52897	-2.12018
ENSG00000117523	PRRC2C	E021	113.261	0.000731149	73.1866	1.17953e-17	1.17745e-14	14.328	20.4717	-2.11983
ENSG00000163219	ARHGAP25	E028	17.5863	0.00452575	12.1945	0.000479313	0.00995128	5.99253	8.69325	-2.11938
ENSG00000092148	HECTD1	E053	17.0704	0.00678903	11.0093	0.000906563	0.0160738	5.73237	8.31203	-2.11614
ENSG00000178209	PLEC	E030	9.68538	0.00909197	8.53296	0.00348772	0.0426423	4.22332	6.13276	-2.11608
ENSG00000102125	TAZ	E037	13.2249	0.00731309	8.99952	0.0027005	0.0354662	5.23563	7.59437	-2.11536
ENSG00000062650	WAPL	E028	29.3976	0.0128646	12.6141	0.00038284	0.00838064	7.67192	11.0947	-2.11533
ENSG00000183337	BCOR	E027	49.4537	0.00575182	22.3694	2.24929e-06	0.000133187	9.7956	14.1149	-2.11468
ENSG00000023909	GCLM	E011	11.2846	0.0150695	8.4155	0.00372035	0.0446895	4.87539	7.0732	-2.11467
ENSG00000153107	ANAPC1	E054	43.8154	0.00154658	29.9175	4.50813e-08	4.79005e-06	9.06433	13.0768	-2.11434
ENSG00000140575	IQGAP1	E010	50.0231	0.0376032	9.58924	0.00195721	0.0281627	9.71307	13.9969	-2.11432
ENSG00000065882	TBC1D1	E020	17.4135	0.00561173	12.3758	0.000434929	0.00923665	5.96502	8.64289	-2.11406
ENSG00000092439	TRPM7	E055	16.3663	0.00510873	10.1127	0.00147255	0.0229089	5.67809	8.22659	-2.11238
ENSG00000137478	FCHSD2	E038	29.9766	0.00750931	16.0411	6.1982e-05	0.00200005	7.70439	11.1331	-2.1122
ENSG00000140545	MFGE8	E035	25.6812	0.00386895	17.1513	3.45181e-05	0.0012574	7.19908	10.4091	-2.11171
ENSG00000086758	HUWE1	E051	15.2463	0.00485506	11.4028	0.000733322	0.0136966	5.46099	7.91084	-2.11073
ENSG00000047644	WWC3	E004	14.2683	0.00491937	14.965	0.000109522	0.00314333	5.04551	7.31199	-2.11069
ENSG00000126883	NUP214	E016	17.1916	0.00693567	11.2482	0.000797015	0.0145834	5.80833	8.4097	-2.11016
ENSG00000100731	PCNX1	E028	15.1488	0.00756158	9.96016	0.00159964	0.0243001	5.4754	7.92865	-2.10915
ENSG00000103657	HERC1	E075	19.17	0.00914427	10.732	0.00105298	0.0179779	6.12775	8.86596	-2.10873
ENSG00000135108	FBXO21	E023	17.3032	0.00400093	13.5909	0.000227287	0.00559853	5.8578	8.47775	-2.1086
ENSG00000104549	SQLE	E004	14.8472	0.0100179	8.64533	0.00327901	0.0408036	5.53354	8.01008	-2.10794
ENSG00000178209	PLEC	E026	13.6945	0.00577684	12.5994	0.000385876	0.00843282	5.09792	7.38277	-2.10793
ENSG00000064393	HIPK2	E002	87.5341	0.00260824	57.4224	3.51573e-14	1.71005e-11	12.4785	17.8556	-2.10735
ENSG00000182095	TNRC18	E041	20.0524	0.00344865	13.9035	0.000192438	0.0049343	6.24742	9.03423	-2.10703
ENSG00000130723	PRRC2B	E005	50.041	0.00245969	36.647	1.41578e-09	2.26476e-07	9.70548	13.9619	-2.10676
ENSG00000074755	ZZEF1	E066	11.1279	0.00581616	9.10105	0.00255462	0.0340913	4.55047	6.59139	-2.10668
ENSG00000189079	ARID2	E014	19.6407	0.00806823	12.1237	0.000497846	0.0102436	6.15569	8.90055	-2.10607
ENSG00000169375	SIN3A	E036	30.9413	0.00399811	20.5559	5.79144e-06	0.000291943	7.88036	11.367	-2.1056
ENSG00000118007	STAG1	E024	14.9909	0.0111304	9.07193	0.00259562	0.0344841	5.49346	7.94641	-2.10473
ENSG00000197323	TRIM33	E015	13.5648	0.00556098	8.71984	0.00314766	0.0395714	5.15406	7.45784	-2.10462
ENSG00000070882	OSBPL3	E035	14.9608	0.00436177	11.369	0.000746781	0.0138866	5.47839	7.92392	-2.10429
ENSG00000104881	PPP1R13L	E020	12.0103	0.00644331	8.99003	0.00271456	0.0355846	4.9065	7.10062	-2.10419
ENSG00000136950	ARPC5L	E003	29.1432	0.00552043	17.9991	2.21015e-05	0.00087365	7.80569	11.2563	-2.10401
ENSG00000104517	UBR5	E069	59.3372	0.00604966	28.7473	8.24667e-08	7.99535e-06	10.6322	15.259	-2.10386
ENSG00000133858	ZFC3H1	E054	20.2251	0.00362398	14.3662	0.000150478	0.00406308	6.28073	9.07375	-2.10313
ENSG00000183495	EP400	E007	43.5601	0.02191	15.3295	9.02932e-05	0.00270355	8.97888	12.9171	-2.10151
ENSG00000103994	ZNF106	E037	26.018	0.0126314	11.2834	0.000782025	0.0143807	7.05321	10.1752	-2.10118
ENSG00000253352	TUG1	E006	38.8758	0.00373021	27.5433	1.53613e-07	1.35902e-05	8.67521	12.4851	-2.10105
ENSG00000198862	LTN1	E034	12.8918	0.00535611	8.19531	0.00419989	0.0486648	4.9096	7.0984	-2.10019
ENSG00000164190	NIPBL	E014	142.806	0.00068325	100.43	1.22638e-23	3.0345e-20	16.3721	23.1673	-2.09917
ENSG00000024048	UBR2	E005	16.2263	0.00607085	10.4512	0.0012257	0.0200327	5.70278	8.23591	-2.09884
ENSG00000112249	ASCC3	E035	22.9991	0.00344432	15.972	6.42856e-05	0.00205604	6.72415	9.69806	-2.09829
ENSG00000159840	ZYX	E006	19.3011	0.00318008	14.0475	0.000178249	0.00464263	6.29995	9.0895	-2.09759
ENSG00000166004	CEP295	E021	27.1128	0.00326469	19.6609	9.2474e-06	0.000429997	7.30552	10.5263	-2.09741
ENSG00000187742	SECISBP2	E002	18.7629	0.00444818	12.1327	0.000495465	0.0102087	6.20245	8.94871	-2.09705
ENSG00000168488	ATXN2L	E002	18.162	0.0162437	8.46885	0.00361279	0.0437608	6.05139	8.73208	-2.09694
ENSG00000079805	DNM2	E004	26.875	0.009813	13.9844	0.000184336	0.00476702	7.4001	10.6583	-2.09622
ENSG00000181744	C3orf58	E004	11.0932	0.00625607	8.23759	0.00410315	0.0478681	4.67638	6.75506	-2.09544
ENSG00000006695	COX10	E003	22.0135	0.00355198	15.377	8.80534e-05	0.00265151	6.723	9.689	-2.09503
ENSG00000101310	SEC23B	E004	16.6874	0.00454783	10.9327	0.000944805	0.0165963	5.82259	8.39998	-2.09487
ENSG00000160299	PCNT	E028	15.0771	0.00487953	10.2047	0.00140083	0.0221089	5.52227	7.96837	-2.09438
ENSG00000151914	DST	E068	50.2285	0.0345052	10.1328	0.00145651	0.0227285	9.87021	14.1538	-2.09418
ENSG00000113569	NUP155	E041	13.1064	0.0057882	8.93228	0.00280175	0.0364175	5.17544	7.46867	-2.09331
ENSG00000197102	DYNC1H1	E021	18.256	0.00810753	11.5803	0.000666535	0.0127512	6.03886	8.70578	-2.09287
ENSG00000124198	ARFGEF2	E015	48.302	0.0231004	13.7838	0.000205098	0.00517617	9.39972	13.4851	-2.09256
ENSG00000121350	PYROXD1	E008	16.522	0.00380956	11.4711	0.000706881	0.0133257	5.74572	8.28421	-2.09201
ENSG00000108509	CAMTA2	E051	13.4795	0.00488206	9.78842	0.00175615	0.0259868	5.18312	7.47624	-2.09136
ENSG00000075292	ZNF638	E032	19.2345	0.0220893	8.24556	0.00408517	0.0477235	6.33324	9.12309	-2.09104
ENSG00000169727	GPS1	E025	21.7214	0.017733	9.66502	0.00187809	0.0273066	6.66757	9.60063	-2.09097
ENSG00000152795	HNRNPDL	E017	13.7442	0.00583577	9.43026	0.00213434	0.0299267	5.35055	7.71468	-2.09038
ENSG00000219481	NBPF1	E024	14.2169	0.00844468	9.22164	0.00239171	0.0325154	5.3392	7.69682	-2.08951
ENSG00000067369	TP53BP1	E046	45.9885	0.0294726	10.6001	0.00113083	0.0189317	9.56273	13.7043	-2.08918
ENSG00000078674	PCM1	E008	21.285	0.00870129	13.3481	0.00025868	0.00617659	6.55572	9.43524	-2.08843
ENSG00000136813	KIAA0368	E055	52.1724	0.00620628	28.2392	1.07214e-07	9.99438e-06	10.3155	14.7609	-2.08843
ENSG00000105409	ATP1A3	E039	13.8383	0.00499212	8.90165	0.00284913	0.0368427	5.29208	7.62708	-2.08831
ENSG00000253729	PRKDC	E073	17.7304	0.0152532	9.63837	0.00190554	0.0276193	5.89607	8.48825	-2.08637
ENSG00000155827	RNF20	E015	24.8705	0.0067195	15.6045	7.80672e-05	0.00240306	7.14159	10.2655	-2.08627
ENSG00000145703	IQGAP2	E004	20.6228	0.00835917	12.0491	0.000518179	0.0105454	6.37833	9.17552	-2.08549
ENSG00000185567	AHNAK2	E006	12.911	0.00833514	12.0681	0.000512913	0.0104666	5.06661	7.29848	-2.08527
ENSG00000140575	IQGAP1	E020	53.2574	0.00317859	32.279	1.33551e-08	1.64178e-06	10.0947	14.4388	-2.08486
ENSG00000168071	CCDC88B	E028	13.3063	0.0058089	8.67921	0.00321861	0.0402156	5.24796	7.55754	-2.08481
ENSG00000151914	DST	E075	145.57	0.000747799	94.7824	2.12502e-22	4.53446e-19	16.5441	23.3221	-2.08383
ENSG00000138758	40787	E006	20.3008	0.00400486	12.998	0.000311822	0.00713269	6.36152	9.14703	-2.08341
ENSG00000159753	CARMIL2	E024	26.3565	0.00407127	16.7304	4.30857e-05	0.00150086	7.38783	10.6081	-2.08313
ENSG00000164715	LMTK2	E004	16.6625	0.00392254	12.7407	0.000357783	0.00795448	5.64067	8.11526	-2.08245
ENSG00000104517	UBR5	E051	33.2171	0.00520612	19.9732	7.85343e-06	0.000376396	7.97291	11.4349	-2.08166
ENSG00000135108	FBXO21	E024	16.4976	0.0040744	12.5882	0.000388187	0.00847218	5.753	8.27201	-2.08048
ENSG00000118058	KMT2A	E044	41.5164	0.00324864	22.5912	2.00399e-06	0.000121035	8.84597	12.6656	-2.08014
ENSG00000167460	TPM4	E011	21.2098	0.00708972	13.7096	0.00021336	0.00533478	6.61029	9.49063	-2.0784
ENSG00000198252	STYX	E011	11.7969	0.00524846	8.18626	0.00422088	0.0488253	4.8419	6.96472	-2.07833
ENSG00000117523	PRRC2C	E017	53.3753	0.00184753	32.0385	1.51149e-08	1.83198e-06	10.0235	14.317	-2.0783
ENSG00000180329	CCDC43	E012	20.6946	0.00317649	14.782	0.000120684	0.0034031	6.50907	9.34588	-2.07814
ENSG00000218336	TENM3	E009	45.0095	0.00835622	20.8446	4.98105e-06	0.000257969	9.3304	13.3412	-2.07775
ENSG00000136144	RCBTB1	E014	14.4119	0.00524343	9.91625	0.00163826	0.0247253	5.32604	7.65515	-2.07699
ENSG00000099331	MYO9B	E005	123.9	0.000805234	77.0406	1.67475e-18	1.95743e-15	15.5297	21.9073	-2.07539
ENSG00000055163	CYFIP2	E005	29.809	0.0141077	12.0026	0.000531258	0.0107616	7.71916	11.0573	-2.07488
ENSG00000147548	WHSC1L1	E010	15.7664	0.00387295	10.2946	0.00133423	0.0213504	5.57808	8.01051	-2.07446
ENSG00000153147	SMARCA5	E001	145.704	0.010356	28.9096	7.58354e-08	7.44554e-06	17.0184	23.9115	-2.07438
ENSG00000155561	NUP205	E010	26.8463	0.0165652	10.7543	0.00104039	0.0178214	7.39866	10.6011	-2.07418
ENSG00000155561	NUP205	E011	25.9144	0.00694036	13.836	0.000199483	0.00506855	7.26156	10.4037	-2.073
ENSG00000115548	KDM3A	E027	71.751	0.00159162	43.5168	4.20335e-11	1.00067e-08	11.9025	16.9186	-2.07278
ENSG00000094975	SUCO	E007	15.1371	0.00523224	9.83368	0.00171345	0.0255206	5.50368	7.90102	-2.07273
ENSG00000164961	KIAA0196	E039	26.5423	0.0224708	10.0923	0.00148891	0.0231011	7.33584	10.5081	-2.0726
ENSG00000172175	MALT1	E002	23.5238	0.00366517	14.8817	0.000114467	0.00325435	6.86639	9.84041	-2.07207
ENSG00000151883	PARP8	E041	16.4341	0.00372356	11.3346	0.000760779	0.0140807	5.84539	8.38714	-2.07203
ENSG00000119397	CNTRL	E031	15.8685	0.00422237	9.82097	0.00172533	0.0256532	5.66765	8.13308	-2.07173
ENSG00000092148	HECTD1	E071	14.145	0.0054631	9.27915	0.00231776	0.0318158	5.27503	7.57249	-2.07161
ENSG00000168488	ATXN2L	E003	16.9101	0.0104135	9.01284	0.0026809	0.0352625	5.86119	8.40798	-2.07119
ENSG00000153922	CHD1	E042	21.598	0.0131214	9.67642	0.00186648	0.0271728	6.59329	9.44996	-2.07107
ENSG00000177889	UBE2N	E011	12.141	0.00519412	8.64835	0.00327357	0.0407511	5.0435	7.23994	-2.07058
ENSG00000178209	PLEC	E029	9.46119	0.00759923	8.26675	0.00403778	0.0473501	4.22271	6.06575	-2.0704
ENSG00000113810	SMC4	E028	68.3818	0.0286964	12.4588	0.000416015	0.00894084	11.6075	16.497	-2.0696
ENSG00000155561	NUP205	E007	24.1504	0.00519864	13.7022	0.0002142	0.00535071	7.0226	10.0553	-2.06914
ENSG00000064687	ABCA7	E025	15.4269	0.00576258	9.7574	0.00178603	0.0263084	5.59427	8.02203	-2.06841
ENSG00000117713	ARID1A	E006	153.585	0.0199079	22.5209	2.07865e-06	0.000124735	16.8668	23.6734	-2.06775
ENSG00000125107	CNOT1	E092	30.3607	0.00233494	21.2332	4.06663e-06	0.000217738	7.7789	11.1224	-2.06746
ENSG00000142949	PTPRF	E028	17.0191	0.00461897	10.8318	0.000997728	0.0172716	5.81824	8.33931	-2.06745
ENSG00000198677	TTC37	E067	15.2913	0.00434813	10.9723	0.00092482	0.0163241	5.4673	7.83882	-2.06726
ENSG00000060237	WNK1	E009	33.9776	0.0223037	11.5669	0.000671373	0.0128279	7.9494	11.3615	-2.06673
ENSG00000141027	NCOR1	E091	41.193	0.0344223	8.44841	0.00365362	0.0441221	9.04804	12.9098	-2.06662
ENSG00000112659	CUL9	E015	35.2427	0.00283614	23.357	1.34554e-06	8.70959e-05	8.47026	12.0952	-2.06624
ENSG00000018189	RUFY3	E003	13.7467	0.00726253	8.39844	0.00375544	0.044976	5.32436	7.63184	-2.06554
ENSG00000138459	SLC35A5	E009	16.0278	0.00550994	9.98478	0.00157839	0.0240771	5.70601	8.17545	-2.06541
ENSG00000100731	PCNX1	E015	19.2826	0.0229625	8.19211	0.0042073	0.0487288	6.20164	8.87948	-2.06481
ENSG00000165525	NEMF	E062	26.1773	0.0307262	8.27634	0.00401649	0.0471695	7.37594	10.5443	-2.06433
ENSG00000156030	ELMSAN1	E029	15.8205	0.0189507	11.2788	0.00078399	0.0144057	5.40905	7.74973	-2.06401
ENSG00000153922	CHD1	E055	22.8893	0.00274822	14.4203	0.000146219	0.00397208	6.83743	9.77986	-2.06373
ENSG00000160796	NBEAL2	E005	22.6567	0.0037544	14.0245	0.000180439	0.00468709	6.75204	9.65868	-2.06371
ENSG00000075303	SLC25A40	E027	12.2465	0.00498601	8.22798	0.00412494	0.0480405	4.9942	7.15755	-2.06362
ENSG00000068878	PSME4	E055	14.9178	0.00429025	9.39355	0.0021775	0.0303889	5.50479	7.88485	-2.06332
ENSG00000148660	CAMK2G	E040	13.9172	0.00481107	9.69587	0.00184683	0.0269701	5.37949	7.70439	-2.06227
ENSG00000172965	MIR4435-2HG	E012	12.8521	0.00460432	8.9875	0.00271833	0.0356179	5.24585	7.51334	-2.06192
ENSG00000081913	PHLPP1	E012	22.8063	0.0197602	10.6871	0.00107885	0.0182879	6.74783	9.64761	-2.0615
ENSG00000126107	HECTD3	E031	21.9402	0.00281555	17.5093	2.85905e-05	0.00107954	6.73367	9.62737	-2.06142
ENSG00000117523	PRRC2C	E024	171.663	0.00489243	47.5619	5.3294e-12	1.61401e-09	17.6241	24.6523	-2.06123
ENSG00000185896	LAMP1	E002	42.579	0.00548857	23.0541	1.57504e-06	9.91709e-05	9.28808	13.2268	-2.0601
ENSG00000165458	INPPL1	E004	19.4766	0.0133196	10.1979	0.00140603	0.0221654	6.31875	9.03417	-2.05937
ENSG00000173821	RNF213	E044	27.442	0.00302474	17.7022	2.58322e-05	0.000996745	7.32633	10.4612	-2.05919
ENSG00000151914	DST	E071	26.0002	0.00855166	13.9989	0.000182919	0.00474143	7.19033	10.2684	-2.05901
ENSG00000127946	HIP1	E030	23.3419	0.0100641	14.2551	0.000159626	0.00425575	6.76031	9.65927	-2.05888
ENSG00000171603	CLSTN1	E025	28.5064	0.00573236	16.7723	4.21447e-05	0.0014749	7.61998	10.8732	-2.058
ENSG00000174231	PRPF8	E046	84.7801	0.000982153	58.8486	1.70283e-14	8.90019e-12	12.9005	18.2369	-2.05795
ENSG00000140463	BBS4	E041	16.2041	0.00418281	11.2724	0.000786678	0.0144426	5.81601	8.31605	-2.05737
ENSG00000138398	PPIG	E011	25.4107	0.00302898	18.8019	1.45025e-05	0.000618015	7.23003	10.3187	-2.05661
ENSG00000083838	ZNF446	E013	18.5384	0.00386273	12.502	0.00040652	0.00878736	6.26068	8.94441	-2.05595
ENSG00000153827	TRIP12	E053	22.8947	0.00397733	15.169	9.8302e-05	0.00288942	6.81639	9.73176	-2.05588
ENSG00000140332	TLE3	E072	55.9776	0.0102903	19.7961	8.61565e-06	0.000405485	10.6277	15.0823	-2.05526
ENSG00000115464	USP34	E095	21.6534	0.00379766	15.0376	0.000105392	0.00304963	6.54528	9.34362	-2.05403
ENSG00000108510	MED13	E019	31.0447	0.00308956	17.3429	3.12067e-05	0.00115929	7.61539	10.8564	-2.05403
ENSG00000075413	MARK3	E005	22.7391	0.0041031	14.3677	0.00015036	0.00406118	6.90862	9.85721	-2.05372
ENSG00000102078	SLC25A14	E012	23.2554	0.00286536	15.7884	7.08338e-05	0.00221977	6.99114	9.97268	-2.0532
ENSG00000222041	CYTOR	E022	23.0569	0.00311905	15.473	8.36905e-05	0.00254751	7.02369	10.0171	-2.05255
ENSG00000166266	CUL5	E004	21.326	0.00426431	14.0623	0.00017685	0.00461447	6.26923	8.9489	-2.0524
ENSG00000095059	DHPS	E016	14.1034	0.00496977	9.40312	0.00216617	0.0302707	5.49029	7.84306	-2.05213
ENSG00000055163	CYFIP2	E004	28.3889	0.0211981	9.11472	0.0025356	0.0339206	7.56463	10.7798	-2.05211
ENSG00000115504	EHBP1	E011	31.8614	0.0185332	11.2794	0.000783714	0.0144018	8.09097	11.5209	-2.05192
ENSG00000114982	KANSL3	E050	13.5463	0.00967065	9.11497	0.00253526	0.0339205	5.2622	7.51833	-2.05181
ENSG00000131747	TOP2A	E042	181.308	0.00347961	58.511	2.02162e-14	1.03342e-11	18.8311	26.2014	-2.05173
ENSG00000080503	SMARCA2	E002	18.657	0.00327227	13.2866	0.000267317	0.00633017	6.1061	8.71541	-2.05133
ENSG00000143515	ATP8B2	E002	20.2087	0.00420619	13.4427	0.000245958	0.00595226	6.30571	8.99705	-2.05075
ENSG00000138459	SLC35A5	E016	28.9517	0.00504789	16.6153	4.57792e-05	0.00157394	7.6815	10.941	-2.05071
ENSG00000133059	DSTYK	E014	14.8267	0.00504663	12.2727	0.000459641	0.00963651	5.33786	7.62384	-2.0507
ENSG00000173706	HEG1	E023	32.6285	0.00455545	19.1738	1.19342e-05	0.00052731	7.84542	11.168	-2.04925
ENSG00000135048	TMEM2	E034	19.8581	0.00330216	13.3075	0.000264345	0.00627606	6.30763	8.99508	-2.04858
ENSG00000084093	REST	E010	16.9382	0.0232164	11.5064	0.000693562	0.0131409	5.47013	7.80756	-2.04849
ENSG00000198879	SFMBT2	E009	18.9121	0.00360499	12.0439	0.000519612	0.0105662	6.03236	8.6049	-2.04845
ENSG00000125676	THOC2	E069	53.1724	0.0271672	10.6773	0.0010846	0.0183533	10.427	14.7791	-2.04843
ENSG00000067900	ROCK1	E038	23.0516	0.00934849	11.3735	0.00074499	0.0138621	6.75078	9.62012	-2.04776
ENSG00000131747	TOP2A	E036	88.9206	0.00269699	43.4496	4.3502e-11	1.03035e-08	13.4106	18.8923	-2.04762
ENSG00000182473	EXOC7	E038	16.3801	0.00362808	10.8866	0.000968614	0.0169174	5.80551	8.28127	-2.04743
ENSG00000118058	KMT2A	E043	24.427	0.00322086	13.849	0.0001981	0.00504389	6.85277	9.76239	-2.04697
ENSG00000083168	KAT6A	E024	19.9894	0.0487616	9.31689	0.00227051	0.0313466	5.9669	8.50878	-2.04682
ENSG00000075568	TMEM131	E034	22.9941	0.0219779	9.0391	0.00264266	0.0349254	6.79698	9.68156	-2.04611
ENSG00000165671	NSD1	E019	153.249	0.0071749	47.2266	6.32354e-12	1.87816e-09	16.8293	23.503	-2.04476
ENSG00000115355	CCDC88A	E039	29.19	0.00489402	15.6328	7.69099e-05	0.00237467	7.57818	10.7782	-2.04408
ENSG00000197961	ZNF121	E008	25.0398	0.0116674	15.9314	6.56798e-05	0.0020918	7.15833	10.1864	-2.04398
ENSG00000137478	FCHSD2	E037	28.4643	0.0271575	8.40446	0.00374301	0.0448916	7.59578	10.8012	-2.04338
ENSG00000253729	PRKDC	E050	50.7989	0.00156223	35.1716	3.019e-09	4.50986e-07	9.97171	14.1245	-2.04225
ENSG00000151893	CACUL1	E022	15.9055	0.00532836	12.3597	0.000438697	0.00929291	5.68878	8.10469	-2.04178
ENSG00000140688	C16orf58	E008	20.8929	0.0153876	9.75091	0.00179234	0.0263767	6.64118	9.45018	-2.04117
ENSG00000188352	FOCAD	E014	22.2229	0.00311797	15.4708	8.37905e-05	0.00255022	6.73756	9.58605	-2.0411
ENSG00000074755	ZZEF1	E041	22.8052	0.0141831	12.6548	0.000374609	0.00823497	6.62332	9.42423	-2.04085
ENSG00000122970	IFT81	E007	12.972	0.00540355	8.62351	0.00331852	0.041172	5.25819	7.49179	-2.04032
ENSG00000108819	PPP1R9B	E019	22.9927	0.00315489	15.6067	7.7976e-05	0.00240058	6.90083	9.81399	-2.04008
ENSG00000080839	RBL1	E023	14.7632	0.00464942	10.1428	0.00144868	0.0226427	5.41207	7.70763	-2.03912
ENSG00000131473	ACLY	E040	35.2309	0.0119312	15.2926	9.20781e-05	0.00274533	8.44276	11.9756	-2.03794
ENSG00000128908	INO80	E049	26.0013	0.00235647	16.0221	6.26082e-05	0.0020155	7.25922	10.3115	-2.03705
ENSG00000183741	CBX6	E004	21.8443	0.0178668	8.74405	0.00310614	0.0391847	6.68875	9.50783	-2.03704
ENSG00000101752	MIB1	E017	13.6962	0.00544263	9.53485	0.00201607	0.0287659	4.97942	7.09047	-2.03686
ENSG00000180182	MED14	E030	18.1418	0.00684425	10.471	0.00121261	0.0198759	6.07799	8.64461	-2.03653
ENSG00000075413	MARK3	E006	28.3345	0.00301007	17.7426	2.52899e-05	0.000979106	7.71745	10.9543	-2.03648
ENSG00000156650	KAT6B	E012	26.0376	0.00492756	14.9162	0.000112391	0.00320747	7.03073	9.98733	-2.03602
ENSG00000170471	RALGAPB	E015	74.0473	0.0032536	35.7434	2.25089e-09	3.43525e-07	12.0476	16.9741	-2.03587
ENSG00000168010	ATG16L2	E013	35.3672	0.0283159	9.49057	0.00206531	0.0293023	8.65605	12.2681	-2.03583
ENSG00000233016	SNHG7	E010	17.4981	0.00367761	11.6191	0.000652788	0.0125595	6.09548	8.66719	-2.03552
ENSG00000010292	NCAPD2	E014	47.4015	0.0105894	18.5774	1.63146e-05	0.000679519	9.82272	13.8934	-2.03511
ENSG00000173230	GOLGB1	E016	191.401	0.00198135	79.6545	4.45947e-19	5.69903e-16	19.4811	26.9602	-2.0351
ENSG00000136731	UGGT1	E019	31.2196	0.00261861	21.3597	3.80691e-06	0.000206157	7.83171	11.1109	-2.03506
ENSG00000175216	CKAP5	E062	79.266	0.0191667	16.1639	5.80914e-05	0.00189954	12.6502	17.7979	-2.03504
ENSG00000100888	CHD8	E037	31.1102	0.0176113	10.7043	0.00106888	0.0181733	7.95756	11.2871	-2.03493
ENSG00000125676	THOC2	E064	62.673	0.00124591	40.3209	2.15487e-10	4.32441e-08	11.2902	15.9227	-2.03389
ENSG00000089737	DDX24	E013	33.1243	0.00321198	18.8266	1.43155e-05	0.000612177	8.41153	11.9202	-2.03384
ENSG00000171608	PIK3CD	E029	12.8507	0.00538666	8.8692	0.00290023	0.0373298	5.17048	7.35562	-2.03373
ENSG00000196586	MYO6	E003	43.8384	0.00900239	18.2875	1.89948e-05	0.000771294	9.40438	13.306	-2.03357
ENSG00000109670	FBXW7	E031	17.3592	0.00387353	11.0242	0.00089928	0.0159764	5.94279	8.44744	-2.03354
ENSG00000197081	IGF2R	E005	63.2207	0.00161586	43.9736	3.32833e-11	8.14019e-09	11.1016	15.6587	-2.03292
ENSG00000149311	ATM	E080	12.4431	0.010697	8.36548	0.00382416	0.0455735	4.85246	6.90282	-2.03232
ENSG00000173852	DPY19L1	E028	34.9054	0.047974	9.72281	0.00181995	0.0266865	8.28198	11.734	-2.03215
ENSG00000140525	FANCI	E009	15.8108	0.00783621	8.87713	0.00288766	0.0372057	5.76501	8.19318	-2.032
ENSG00000078674	PCM1	E022	51.8105	0.00259879	33.5239	7.03956e-09	9.42616e-07	10.2488	14.4746	-2.03193
ENSG00000142599	RERE	E044	18.1082	0.00381281	12.5324	0.000399948	0.00867515	5.99973	8.5235	-2.03144
ENSG00000064313	TAF2	E030	35.7569	0.0160176	12.938	0.000321981	0.00731083	8.50191	12.0376	-2.03071
ENSG00000130589	HELZ2	E023	51.6889	0.0075828	21.2342	4.06442e-06	0.000217669	10.1617	14.3484	-2.03038
ENSG00000175216	CKAP5	E065	30.5627	0.00396486	18.1455	2.04651e-05	0.000821106	7.92206	11.2246	-2.03021
ENSG00000174197	MGA	E014	28.6512	0.00233384	21.9214	2.84045e-06	0.000162284	7.36285	10.4396	-2.03002
ENSG00000198001	IRAK4	E012	11.7687	0.00621955	8.16295	0.00427548	0.0492511	5.04163	7.16406	-2.02852
ENSG00000108061	SHOC2	E007	110.762	0.0090033	36.742	1.3484e-09	2.17586e-07	14.6825	20.5321	-2.02781
ENSG00000182670	TTC3	E046	27.4564	0.00276717	20.3198	6.55199e-06	0.000323619	7.37949	10.4554	-2.02704
ENSG00000060237	WNK1	E026	37.1722	0.0284988	10.4549	0.00122328	0.0200086	8.36447	11.8329	-2.02632
ENSG00000151914	DST	E077	28.7329	0.0136097	12.4293	0.000422657	0.00904041	7.60007	10.7622	-2.02603
ENSG00000177888	ZBTB41	E002	16.0128	0.0101152	9.39223	0.00217906	0.0304051	5.52449	7.84156	-2.02588
ENSG00000125676	THOC2	E074	35.033	0.0111031	14.733	0.000123861	0.00347427	8.548	12.0877	-2.02577
ENSG00000125107	CNOT1	E054	66.3132	0.00940737	23.617	1.17546e-06	7.78218e-05	11.4937	16.1708	-2.02527
ENSG00000134709	HOOK1	E016	16.7278	0.00824689	9.05771	0.00261589	0.0346762	5.68243	8.06119	-2.02421
ENSG00000131747	TOP2A	E043	182.179	0.00254831	65.9417	4.64455e-16	3.33417e-13	18.9678	26.2232	-2.02419
ENSG00000119403	PHF19	E006	17.12	0.00804835	10.0273	0.00154235	0.0236679	5.9962	8.50037	-2.02268
ENSG00000138095	LRPPRC	E052	47.5799	0.0346968	8.87823	0.0028859	0.0371872	9.89347	13.9502	-2.0226
ENSG00000185619	PCGF3	E039	19.3199	0.00789736	11.7927	0.000594626	0.0117167	6.36109	9.01256	-2.022
ENSG00000137413	TAF8	E017	24.4964	0.0251866	8.37887	0.00379609	0.0453405	7.23305	10.2371	-2.02192
ENSG00000064999	ANKS1A	E005	23.5071	0.00280894	14.1862	0.000165576	0.00438424	6.83639	9.67812	-2.02093
ENSG00000050393	MCUR1	E005	62.7402	0.0284999	11.5044	0.000694303	0.013151	11.5519	16.2326	-2.02053
ENSG00000124574	ABCC10	E009	16.964	0.00383704	11.0555	0.000884236	0.0157718	5.98756	8.48348	-2.0204
ENSG00000142599	RERE	E046	15.4526	0.00469496	10.4785	0.0012077	0.0198122	5.55701	7.87627	-2.02006
ENSG00000114867	EIF4G1	E052	27.2267	0.00568645	14.6072	0.00013241	0.00366675	7.52592	10.642	-2.01974
ENSG00000113810	SMC4	E026	47.7069	0.0348994	9.48799	0.00206822	0.029324	9.82885	13.8501	-2.01945
ENSG00000012983	MAP4K5	E032	14.0597	0.00514032	8.50574	0.00354027	0.0431091	5.28299	7.48838	-2.01926
ENSG00000125107	CNOT1	E085	53.0323	0.00423045	28.0815	1.16315e-07	1.06889e-05	10.3151	14.5219	-2.01904
ENSG00000115355	CCDC88A	E037	20.4053	0.00410132	11.3028	0.000773905	0.0142723	6.37505	9.02383	-2.0182
ENSG00000138078	PREPL	E028	28.7737	0.0133559	11.3522	0.000753583	0.0139896	7.54254	10.6582	-2.01702
ENSG00000082805	ERC1	E016	16.5177	0.026451	8.23528	0.00410837	0.0479051	5.65698	8.00987	-2.01635
ENSG00000177084	POLE	E100	14.1627	0.00495041	9.0398	0.00264165	0.0349181	5.40439	7.65397	-2.01628
ENSG00000136731	UGGT1	E020	32.4986	0.00206371	22.2345	2.41293e-06	0.000141294	7.99597	11.2896	-2.01612
ENSG00000253352	TUG1	E003	21.713	0.00593167	14.3776	0.000149571	0.00404612	6.60227	9.33783	-2.01592
ENSG00000196839	ADA	E023	41.843	0.00182661	25.8012	3.78449e-07	2.95082e-05	9.4078	13.2526	-2.0153
ENSG00000104517	UBR5	E071	44.9433	0.0297159	9.48594	0.00207052	0.0293396	9.36603	13.1941	-2.01514
ENSG00000103995	CEP152	E034	17.0099	0.00476477	10.5145	0.00118443	0.0195464	5.82144	8.23843	-2.0149
ENSG00000100345	MYH9	E064	88.7572	0.00340341	41.7942	1.01406e-10	2.20841e-08	13.2786	18.569	-2.01462
ENSG00000155561	NUP205	E017	28.3969	0.00272822	16.1487	5.85577e-05	0.0019121	7.66049	10.8164	-2.01441
ENSG00000146247	PHIP	E035	15.6152	0.005205	9.86689	0.0016828	0.0252029	5.32333	7.53563	-2.01405
ENSG00000153339	TRAPPC8	E044	22.1273	0.00340062	13.0932	0.000296364	0.00685811	6.7009	9.47147	-2.01385
ENSG00000021776	AQR	E046	15.9378	0.00408116	10.2633	0.00135704	0.0216054	5.70893	8.07701	-2.01333
ENSG00000175216	CKAP5	E063	64.3367	0.00292806	34.1868	5.00682e-09	6.96074e-07	11.48	16.103	-2.0125
ENSG00000079432	CIC	E003	75.6842	0.00168579	42.9034	5.75102e-11	1.32569e-08	12.3255	17.2574	-2.0116
ENSG00000064199	SPA17	E012	16.8623	0.0105231	9.2539	0.00234994	0.0321078	6.02972	8.52179	-2.01033
ENSG00000204673	AKT1S1	E009	24.3459	0.00417383	14.8636	0.000115574	0.0032794	7.18888	10.1462	-2.01021
ENSG00000055917	PUM2	E029	27.1813	0.00260093	19.1785	1.19049e-05	0.000526659	7.25119	10.2324	-2.00985
ENSG00000134744	ZCCHC11	E070	53.4559	0.00149579	32.8616	9.89576e-09	1.26603e-06	10.4006	14.6068	-2.00949
ENSG00000103222	ABCC1	E017	20.1579	0.00384187	12.4825	0.000410784	0.00885814	6.38796	9.02221	-2.00926
ENSG00000103653	CSK	E002	17.3041	0.00755525	9.59712	0.00194883	0.028077	6.06776	8.57092	-2.0083
ENSG00000184677	ZBTB40	E008	15.0719	0.00386503	11.013	0.000904744	0.0160501	5.54632	7.83809	-2.00808
ENSG00000136717	BIN1	E026	24.5657	0.00801838	14.1439	0.000169347	0.0044572	7.25634	10.2351	-2.00803
ENSG00000131747	TOP2A	E041	166.5	0.00780235	31.9104	1.61447e-08	1.94061e-06	18.2157	25.1411	-2.00784
ENSG00000138778	CENPE	E029	37.2527	0.00576268	16.6255	4.55359e-05	0.00156766	8.68069	12.2197	-2.00778
ENSG00000158161	EYA3	E028	21.4267	0.00569543	14.8411	0.000116958	0.00331262	6.51169	9.1917	-2.00749
ENSG00000188786	MTF1	E011	20.8247	0.00423144	13.2765	0.000268759	0.00635721	6.45674	9.11244	-2.00648
ENSG00000164307	ERAP1	E034	21.4601	0.0032712	13.2194	0.00027706	0.00650788	6.55312	9.24691	-2.00625
ENSG00000224877	NDUFAF8	E012	20.962	0.0102916	10.5187	0.00118175	0.0195201	6.69665	9.44576	-2.00533
ENSG00000060069	CTDP1	E003	16.3747	0.00511065	9.70394	0.00183873	0.0268889	5.91912	8.35354	-2.00406
ENSG00000175216	CKAP5	E060	62.5354	0.00161238	37.5867	8.74376e-10	1.49427e-07	11.336	15.8728	-2.00393
ENSG00000111300	NAA25	E026	23.4598	0.00284006	14.266	0.000158705	0.0042346	6.85052	9.65752	-2.00383
ENSG00000127418	FGFRL1	E015	14.4853	0.00751701	9.01955	0.00267108	0.0351752	5.5198	7.79224	-2.00362
ENSG00000131711	MAP1B	E014	136.94	0.0156989	55.2603	1.0558e-13	4.66859e-11	14.7735	20.5396	-2.00355
ENSG00000164151	ICE1	E016	36.1085	0.0168466	10.8846	0.000969675	0.0169283	8.50213	11.9588	-2.00343
ENSG00000155561	NUP205	E035	35.3323	0.01183	12.6687	0.000371825	0.00819427	8.56666	12.0483	-2.00338
ENSG00000075292	ZNF638	E030	17.288	0.004885	10.3608	0.00128718	0.0207804	6.09026	8.59181	-2.00325
ENSG00000156304	SCAF4	E030	22.2757	0.0034558	14.7735	0.000121228	0.00341485	6.66648	9.39843	-2.00311
ENSG00000120733	KDM3B	E012	58.5431	0.0391711	8.42325	0.00370454	0.0445635	10.877	15.2385	-2.00276
ENSG00000183337	BCOR	E028	45.2472	0.0031493	21.5167	3.50755e-06	0.000193093	9.60866	13.4888	-2.00228
ENSG00000107938	EDRF1	E004	26.9427	0.0029403	15.0143	0.0001067	0.00307639	7.46814	10.5154	-2.00198
ENSG00000135842	FAM129A	E023	48.6816	0.013418	16.3048	5.39281e-05	0.00179264	9.8323	13.7943	-2.00125
ENSG00000160299	PCNT	E005	19.6557	0.00437432	11.6194	0.000652669	0.0125592	6.40049	9.02138	-2.00097
ENSG00000103335	PIEZO1	E077	70.6595	0.00224167	38.4129	5.72526e-10	1.02988e-07	11.9423	16.6907	-2.00087
ENSG00000068878	PSME4	E043	42.8876	0.0140436	12.7443	0.000357097	0.00794117	9.45743	13.275	-2.00082
ENSG00000135048	TMEM2	E042	23.7619	0.00301039	14.9792	0.000108704	0.00312409	6.95661	9.79833	-2.00071
ENSG00000029363	BCLAF1	E056	21.4047	0.00364939	13.5069	0.000237692	0.00579554	6.66025	9.38369	-2.00051
ENSG00000148840	PPRC1	E003	34.0384	0.00794563	14.4026	0.000147595	0.00400244	8.39142	11.7962	-2.00037
ENSG00000172869	DMXL1	E037	20.9752	0.00326465	13.0978	0.000295634	0.00684465	6.43775	9.07168	-2.00015
ENSG00000153827	TRIP12	E039	45.5518	0.00774936	19.4644	1.02494e-05	0.000468624	9.60248	13.4732	-2.00011
